# Supplementary material for: Targeting Oncogenic Super Enhancers in MYC-Dependent AML Using a Small Molecule Activator of NR4A Nuclear Receptors
Source: Sci Rep. 2020 Feb 18;10:2851. doi: 10.1038/s41598-020-59469-3 (PMC7029036; doi:10.1038/s41598-020-59469-3)
Supplement: Supplementary file 2 — Supplementary information 2. [file 41598_2020_59469_MOESM2_ESM.xlsx]

## Sheet: DHE vs Veh adj pva<0.05
Gene	DHE1	DHE2	VEH1	VEH2	DHE vs Veh log2FoldChange
RPL39P3	552.256	0	0	0	24.7184
NPIPA5	5.45428	7.95499	0	0	10.2048
GZMB	2.11745	2.17757	0	0	8.83428
PTPRN	0.561421	0.554722	0	0	8.50548
IGLON5	0.988406	1.09599	0.007309	0	8.09825
KCNE1B	0.166797	0.46325	0	0	7.99269
INO80B-WBP1	0.518877	0.600331	0	0	7.93437
THBS1	8.00691	10.8744	0.035996	0.038662	7.85735
TBC1D3C	0.348865	0.280634	0	0	7.46125
RP11-184M15.1	0.33611	0.22014	0	0	6.92451
VGF	6.40518	5.29916	0.038582	0.066859	6.65968
SEMG2	0.179382	0.161507	0	0	6.56424
DNAH17	2.52456	2.50688	0.032029	0.018393	6.49325
DCSTAMP	0.280398	0.294378	0	0	6.24929
CRLF2	12.1479	12.1695	0.231333	0.112226	6.08461
NEU4	3.05376	5.67206	0.020476	0.163188	5.96075
BMP6	0.647507	0.661162	0.006823	0.012325	5.94892
NTRK1	2.8044	3.00629	0.05904	0.032965	5.866
RGS13	0.171638	0.234709	0.003603	0.003255	5.74464
SLC6A12	5.21486	3.76196	0.061746	0.095434	5.73452
AC114730.3	0.659255	1.21981	0	0.030258	5.72349
STAT4	17.6158	17.6837	0.365146	0.257983	5.69318
PIK3R6	1.51249	1.76045	0.024818	0.032444	5.68887
GPAT3	22.218	21.1458	0.376706	0.451962	5.58292
CCL22	3.5922	7.39972	0.108331	0.100826	5.54334
ANO1	0.326127	0.377352	0.011578	0	5.52904
PRL	4.24729	4.16442	0.08994	0.081183	5.49671
TREM1	3.79593	3.63953	0.05008	0.089282	5.43852
GUCY1A2	0.279578	0.25144	0.00334	0.013628	5.40059
ENPP1	0.67125	0.861658	0.024626	0.011115	5.39996
SETBP1	0.046697	0.03319	0	0.001657	5.32517
IQSEC3	10.6547	14.8045	0.225421	0.381371	5.32382
NR4A3	0.191242	0.257821	0.004918	0.00665	5.16015
CD86	15.0311	15.3458	0.413954	0.476587	4.96452
GUCY2C	0.124357	0.018452	0.004851	0	4.91255
SLC6A13	1.21329	1.86445	0.094348	0.026196	4.86388
FPR1	1.03052	0.965277	0.025651	0.037938	4.82712
PDE4B	2.78662	3.02723	0.060661	0.142035	4.73815
LILRA5	1.70423	2.22405	0.100578	0.041568	4.73616
ACOX2	1.48141	2.16798	0.05056	0.070882	4.72379
AMY1C	1.6443	1.79737	0	0.116185	4.68364
ADGRE3	0.678026	0.757353	0.034762	0.017835	4.6343
NT5E	0.251272	0.406243	0	0.023825	4.53961
CHRNA6	0.637932	0.878966	0.052238	0.01454	4.49621
SERPINB9	0.448639	0.59523	0.025003	0.017479	4.45896
KRT17P2	1.90988	2.11255	0.082511	0.074511	4.44711
PDE3A	9.3128	10.297	0.423786	0.413715	4.41657
CCL24	10.6945	9.93431	0.468261	0.421835	4.41515
HTRA3	4.18828	4.08042	0.178523	0.179952	4.40284
AC144831.1	0.448571	1.02048	0.035812	0.025875	4.40041
AIRE	0.654266	0.594122	0.035555	0.026514	4.33602
SMOX	34.0882	41.8091	2.10521	1.51756	4.25679
AGXT	1.04442	0.467087	0.008224	0.069926	4.22189
MXRA8	2.04918	2.82083	0.088552	0.152276	4.18295
EMP1	0.492438	1.09071	0.040318	0.039225	4.12592
HOXB9	0.308305	0.203389	0.022154	0.006669	4.07677
MTMR7	0.189592	0.227807	0.01453	0.008082	4.01422
H19	0.697514	0.377453	0.041579	0.027388	3.9988
CREB5	0.332151	0.539592	0.017303	0.041264	3.98386
BIN1	5.22314	5.35105	0.329518	0.315383	3.9093
PKIB	41.1802	46.7505	2.88915	2.54291	3.88882
C16orf45	0.593833	0.891568	0.049443	0.041768	3.87688
CD8A	1.04833	1.29048	0.121404	0.051334	3.83715
HAVCR2	1.55658	1.77635	0.076962	0.136009	3.83578
NLRC4	0.355795	0.25525	0.011188	0.028314	3.81495
EPB41L1	0.406133	0.527754	0.06504	0.011118	3.79278
TNC	0.313429	0.562523	0.030772	0.02654	3.75237
COL21A1	0.40095	0.126798	0	0.03031	3.74128
CDKN1C	1.86597	1.83248	0.088829	0.166904	3.7343
PEX5L	0.113884	0.287017	0.012945	0.013569	3.72112
RNF43	0.01329	0.640544	0.017323	0.020303	3.71545
RP11-652L8.2	0.169739	0.295529	0.022086	0.009975	3.70941
ST6GALNAC2	0.572754	0.654213	0.079364	0.010294	3.69303
RP11-796E2.4	0.248282	0.335418	0.019968	0.020958	3.68909
MAP7	14.08	13.0977	0.980853	1.00396	3.6538
MCAM	1.93192	2.14242	0.271908	0.082743	3.65146
SLA2	3.31791	3.45476	0.206725	0.30612	3.59776
PRDM1	12.7674	14.5495	0.972872	1.09107	3.59085
CDHR1	4.77649	7.5595	0.480843	0.439099	3.58904
SLC16A10	0.656331	1.19544	0.102201	0.043212	3.57416
SCG2	0.238729	0.217864	0.0222	0.013366	3.57265
RP11-874J12.2	1.17527	0.73873	0.060363	0.090071	3.56239
SYT2	0.073809	0.073903	0.005015	0.006537	3.55163
CTD-2357A8.3	7.12601	7.02467	0.667687	0.468033	3.52866
SEMA6B	2.43099	2.01586	0.261468	0.122821	3.47314
AC003006.7	1.34566	0.770176	0	0.187572	3.47238
SLC6A20	0.397059	0.315947	0.028963	0.032356	3.44394
CD1C	0.409426	0.369433	0.028072	0.03801	3.43002
RP11-727A23.10	0.305467	0.188258	0.036123	0.006515	3.42671
COL7A1	1.59937	1.25827	0.22036	0.063462	3.42463
KIT	1.76097	1.94654	0.174202	0.145356	3.40454
ALPK2	0.427945	0.33604	0.05665	0.020174	3.38822
RP11-88G17.6	0.212884	0.361826	0.029472	0.022293	3.37723
LMCD1	0.112319	0.024814	0.002167	0.009951	3.35991
TGFBI	0.859629	0.618989	0.069689	0.065051	3.34682
HLA-DQA1	0.205216	0.308403	0.020439	0.025478	3.34669
BIVM-ERCC5	0.244905	0.335526	0.061558	0	3.34336
IL4I1	2.34863	3.29606	0.224668	0.29559	3.30725
GAL3ST2	0.378271	1.03573	0.059166	0.066757	3.29544
YAP1	0.281053	0.250913	0.031384	0.018901	3.28939
RP11-465B22.3	5.20552	4.90805	0.458819	0.510665	3.28378
SGMS2	0.078986	0.421702	0.026849	0.016171	3.28221
EBF1	0.731482	0.855319	0.078808	0.070165	3.27857
SLC12A3	0.553963	0.534064	0.035564	0.073558	3.25948
KIAA1644	0.870318	1.1975	0.110217	0.086824	3.2495
CSMD1	0.374374	0.303845	0.060361	0.01813	3.24467
SLC41A2	0.783132	0.962747	0.174937	0.050782	3.24014
IRF4	0.450703	0.447175	0.027904	0.059479	3.22791
IL7R	16.6876	18.9406	1.46999	2.02208	3.21318
SULF2	1.15043	1.316	0.134393	0.11165	3.18079
SIGLEC9	0.491662	0.712648	0.101211	0.030085	3.17657
MDGA1	2.06347	2.44941	0.208348	0.246012	3.17263
SLC43A2	28.3464	32.1429	3.37411	2.74373	3.1725
GPR183	103.163	114.882	11.1634	10.897	3.17172
FCGBP	0.164721	0.230821	0.024022	0.016951	3.16127
GPRIN3	0.025571	0.04734	0.005086	0.002306	3.1484
GABBR1	0.418611	0.397232	0.031718	0.077158	3.11586
RIN2	0.453408	0.502866	0.045245	0.056384	3.10603
CYTIP	9.75774	8.51969	0.851911	1.1333	3.08759
ADAM12	0.264486	0.283687	0.034453	0.024901	3.07643
BEGAIN	0.992863	1.71047	0.201543	0.098706	3.06587
ZBTB46	0.084427	0.693694	0.049643	0.028911	3.05089
CXCL16	1.77076	1.75214	0.184387	0.21301	3.03529
RP11-559N14.5	0.216913	0.160986	0.021906	0.024143	3.01905
SIPA1L1	7.92013	10.237	1.13782	0.931585	2.99735
OLR1	2.00505	1.84139	0.210464	0.238599	2.99356
SYTL3	12.4923	12.9456	1.43196	1.49033	2.99255
MB21D2	0.312043	0.370735	0.022286	0.055357	2.98006
VCAN	0.57339	0.811697	0.07568	0.083332	2.97761
ZNF366	0.13157	0.060646	0.005067	0.017935	2.97574
FTH1	731.364	1124.19	111.084	102.489	2.9628
RAG1	0.152479	0.088083	0.00558	0.022684	2.96025
TREML1	0.327818	0.376273	0.043642	0.039374	2.95207
FN1	0.31212	0.126079	0.039891	0.021939	2.94813
TNFRSF11A	0.270599	0.423444	0.008998	0.077369	2.94259
SIPA1L2	0.580582	0.748728	0.065664	0.092163	2.92905
KIF13A	0.569189	1.45963	0.156751	0.082024	2.91694
GPC1	1.30072	1.81733	0.195829	0.179196	2.90708
CMKLR1	0.221996	0.136074	0.018049	0.026088	2.90293
SAT1	61.687	56.3599	6.99007	7.52999	2.90284
GBP5	1.40025	1.46902	0.178679	0.180465	2.87954
RP11-343J24.1	0.508584	0.59245	0.060699	0.077308	2.86914
FAM95B1	0.366134	1.01887	0.071072	0.099613	2.86076
MMP9	0.272834	0.156016	0.049302	0.007421	2.85524
FAM131B	0.227944	0.102991	0.029274	0.013221	2.85305
MYO1A	0.069272	0.626723	0.046475	0.032651	2.8522
ZNF703	0.287299	0.570064	0.056047	0.050625	2.83746
IL11	0.242197	0.375282	0.081566	0.008029	2.83656
RSPO2	0.558476	0.480649	0.081041	0.055511	2.833
TREM2	11.68	13.5493	1.54995	1.71261	2.8115
UBE2F-SCLY	0.966013	0.164021	0.14331	0.042622	2.79126
TEAD1	0.145493	0.112978	0.015103	0.019735	2.77483
C19orf71	0.724075	1.30858	0.139665	0.125885	2.77193
FCGR2C	8.21434	8.84081	1.35254	0.957356	2.76805
C6orf223	5.75111	5.26934	0.681741	0.825326	2.74743
SH2D2A	3.21313	4.09149	0.418805	0.578139	2.74031
TBC1D3I	0.27202	0.214877	0.026145	0.036983	2.72338
WWC3	0.227822	0.31976	0.033406	0.042441	2.7087
SNX21	0.754822	1.27419	0.174084	0.109623	2.68657
IL10RA	10.3849	10.2912	1.46092	1.50251	2.67656
SPOCK1	2.83912	3.26388	0.558209	0.329987	2.67305
PTPN14	15.8023	24.7537	2.73823	2.9941	2.66385
FCGR2B	7.52395	5.92479	0.807872	1.16845	2.65528
KCNE1	0.589093	1.11965	0.138284	0.107298	2.65069
RHBDL3	0.301608	0.581715	0.037315	0.092982	2.64328
SLC17A7	0.189253	0.315405	0.040845	0.037135	2.63501
DOCK4	8.41986	13.6574	2.11008	1.16663	2.60833
TSPAN9	1.55136	1.11675	0.184934	0.221026	2.60493
RP11-32B5.7	0.338804	0.212466	0.040732	0.03927	2.60045
WWTR1	0.172713	0.281793	0.012726	0.051209	2.59194
FADS3	5.03225	5.36069	0.651433	0.9263	2.58553
GGT6	0.151086	0.13199	0.025658	0.020985	2.58026
SERPINE2	0.528173	0.505299	0.069296	0.086802	2.57376
PTGES	0.22935	0.293719	0.032163	0.047416	2.56918
TUBB3	5.04182	5.63118	0.818553	0.831959	2.56186
MUC4	0.045883	0.038169	0.010042	0.003044	2.55948
BMF	17.2345	19.6423	3.08698	2.68345	2.54274
ADGRE4P	0.570699	0.857773	0.112599	0.105949	2.53907
FCRLA	0.513975	0.625606	0.105559	0.07333	2.53758
VWA7	2.05505	2.88438	0.38424	0.382368	2.53614
HGF	0.663243	0.495514	0.045401	0.187316	2.53585
RP11-25K21.4	1.51157	1.30238	0.173697	0.275005	2.53006
GLIPR2	24.5311	26.8095	4.37112	3.76107	2.52804
MX2	5.69584	8.42541	1.12493	1.08085	2.52664
PADI4	1.62934	2.24591	0.176242	0.469573	2.52443
MAFB	0.068224	0.204958	0.016585	0.024968	2.51524
CCNG2	18.3824	27.4469	3.34416	3.8858	2.5085
ABHD8	1.12486	1.02865	0.129722	0.217546	2.50354
GEM	1.12122	1.04218	0.216712	0.141289	2.49384
ABTB2	1.16661	1.55239	0.256236	0.183819	2.48664
RASGEF1B	0.182557	0.488726	0.038857	0.06329	2.48615
RGS9	0.910659	0.784553	0.14275	0.13517	2.48374
KCNF1	1.17118	1.13209	0.12598	0.250291	2.47531
AC114730.2	6.66159	10.2775	1.53	1.22069	2.47038
TMEM71	2.23128	3.00453	0.570101	0.299241	2.46183
PANX2	0.31541	0.424613	0.075934	0.045465	2.45657
SLC35G2	0.267538	0.354084	0.057224	0.046384	2.44679
CTD-2165H16.3	0.43348	0.641958	0.078925	0.099731	2.43249
SLX1A	14.6427	12.9179	2.26877	2.43885	2.43235
TGM2	0.764561	0.867415	0.163578	0.117395	2.42921
MSC	10.3539	9.26972	1.54092	1.83867	2.42043
PTPRF	0.49104	0.354624	0.096999	0.052899	2.4125
CREM	41.1136	45.6529	6.46241	8.44282	2.40875
RP11-1102P22.3	0.177168	0.403853	0.046137	0.053532	2.40809
AC002310.7	0.487022	0.486944	0.081772	0.086121	2.40516
RAB43P1	2.07906	1.86458	0	0.661193	2.39715
RALGPS2	0.3865	0.483499	0.054897	0.105654	2.38362
TMEM158	0.677104	0.841286	0.10821	0.156327	2.37455
WARS	479.602	465.459	84.5382	83.0543	2.37203
FZD4	0.201577	0.246733	0.034257	0.045211	2.35706
NIPAL1	0.13776	0.227096	0.041463	0.022271	2.35584
RP11-632K20.2	0.541042	0.401953	0	0.163008	2.34937
CD38	10.6552	13.0047	1.9738	2.27323	2.33731
BX255923.3	0.521957	0.448901	0	0.172034	2.33598
FAT1	4.41767	5.49546	0.87349	0.907349	2.33444
ERBB4	0.441039	0.641919	0.101769	0.094111	2.31525
PCDH9	0.317246	0.36844	0.05649	0.069513	2.31409
AC010084.1	2.3594	2.75704	0.585463	0.365075	2.30585
ID3	1.01285	0.961887	0.212318	0.162905	2.29089
GAS7	43.5388	52.4858	8.88492	8.95598	2.28885
FAM134B	0.299263	0.316039	0.057509	0.057139	2.28786
ADCY6	0.249353	0.466218	0.075627	0.055185	2.28493
PHLDA1	1.14483	1.43007	0.260124	0.22068	2.2831
SERPINE1	0.243636	0.130792	0.030203	0.043643	2.28111
NTN1	0.108373	0.123268	0.012335	0.030644	2.27568
KLHDC8B	0.353329	0.551124	0.151185	0.026931	2.27377
RP11-356J5.12	0.36695	0.67877	0.193185	0.018709	2.27175
TRGC2	1.04216	1.78955	0.351966	0.165608	2.26355
ENO2	0.816882	1.40859	0.244927	0.171246	2.25632
SEMG1	2.38206	2.6298	0.512165	0.451648	2.2468
AXL	15.3827	17.4856	3.13822	3.16937	2.24639
PECAM1	80.9208	101.985	19.3506	15.7565	2.24063
SERPINI1	2.95605	2.94634	0.52602	0.615724	2.24007
TMEM255B	1.70717	1.62404	0.337067	0.310091	2.23984
ROR2	0.12713	0.085657	0.018161	0.023061	2.23904
TCP11L2	6.45681	5.3131	1.12937	1.17747	2.23604
C10orf128	1.10426	0.560868	0.089903	0.255757	2.23479
RP4-737E23.5	0.651118	0.681182	0.10585	0.152975	2.22883
DOK4	0.747792	0.506561	0.166756	0.086539	2.22149
TTC7B	7.14526	8.76769	1.57423	1.5319	2.21809
OASL	0.733877	0.841048	0.187442	0.127778	2.21487
LOXHD1	1.47959	1.64703	0.417563	0.208875	2.20525
RP11-196G18.24	0.761416	1.28326	0.17561	0.221594	2.19895
ZFP36L1	1.26319	2.4741	0.396821	0.327521	2.19552
SPAG5-AS1	0.485619	1.05269	0.125586	0.176113	2.18546
SPSB1	0.455269	0.305143	0.054349	0.103484	2.17788
MMP19	0.408454	0.334183	0.092181	0.057803	2.16985
CXADR	0.230264	0.544695	0.068128	0.082809	2.15763
ECI2	0.501368	0.42029	0.101097	0.089859	2.15575
LRRK2	0.468584	0.386343	0.069486	0.108548	2.14358
VSIG10L	0.233363	0.378763	0.075305	0.050239	2.1431
TUBB2A	1.38114	1.39765	0.3332	0.241202	2.14226
FRMD3	0.522051	0.435769	0.102791	0.097888	2.13752
TP53INP2	1.25663	2.816	0.504143	0.318116	2.13743
GNG11	4.16085	4.82902	0.913816	0.948059	2.13415
FGD6	1.43471	2.04235	0.297347	0.414321	2.13361
IL2RB	0.561867	0.529627	0.027125	0.262011	2.13294
FLT1	2.37343	1.84909	0.437438	0.456621	2.12625
CLMP	0.156976	0.175947	0.04372	0.027492	2.11949
KSR1	33.4038	40.7129	6.96886	8.57769	2.11258
RP3-508I15.21	1.83527	2.0681	0.434662	0.391265	2.10727
SEMA6A	1.25558	2.3709	0.315893	0.431835	2.10691
HP	1.89186	1.68308	0.292453	0.464416	2.10199
ABHD4	2.7927	4.72491	0.602696	0.982794	2.09588
VWA5A	1.00937	1.08358	0.213291	0.233775	2.09481
CASKIN2	0.523502	0.222825	0.095671	0.069785	2.0837
ARTN	15.0683	16.3628	3.71324	3.06077	2.08363
DNAJC28	1.95057	2.31914	0.40381	0.522984	2.06823
RP11-723O4.9	0.832216	1.63154	0.358032	0.173858	2.05464
HLA-DRA	6.61962	8.02598	1.66221	1.55797	2.04631
ABTB1	1.51746	2.394	0.386331	0.467549	2.04018
DDR2	0.506136	0.427984	0.102989	0.106152	2.03882
ADAMTS8	0.345436	0.476049	0.088654	0.092067	2.03796
RP3-329A5.8	0.149406	0.311091	0.050315	0.048731	2.03505
KIFC3	45.3403	50.1451	10.645	10.7574	2.0238
C20orf100	0.967535	2.03935	0.253611	0.404609	2.02045
EFEMP2	0.387997	0.463348	0.113677	0.082276	2.01327
ODF3B	4.62492	3.6927	1.05514	0.865869	1.99849
HFE	2.2624	2.31828	0.547145	0.507986	1.9964
PEX11G	1.06196	1.25711	0.277996	0.250842	1.99602
FILIP1L	3.03904	3.30098	0.671057	0.779999	1.99467
ANXA1	47.5446	45.4289	10.8148	10.6813	1.99004
CR1	0.276748	0.329497	0.081967	0.058949	1.98092
HIPK2	3.1531	5.67258	1.02542	0.970618	1.97771
RP11-1102P22.1	0.47631	0.80541	0.153308	0.138314	1.97708
LYRM9	0.943232	0.984249	0.279329	0.174996	1.97207
CCDC85C	1.1187	1.04811	0.211699	0.298629	1.97138
HIST1H1T	1.63759	2.77512	0.578716	0.434768	1.96761
RP13-516M14.1	0.753253	1.08733	0.207585	0.218945	1.96457
KB-1732A1.1	1.47575	2.64841	0.531055	0.411663	1.96315
PPFIA4	2.92675	3.29436	0.654418	0.797474	1.96151
VPS9D1	3.59531	3.49173	0.74651	0.922067	1.95915
HES4	0.893474	0.69655	0.136539	0.239852	1.95608
PTPRO	1.76338	1.82913	0.441799	0.409429	1.94797
MICAL2	28.6583	42.0569	8.30999	8.25037	1.941
CSF1R	4.38815	7.35986	1.49293	1.24633	1.9396
LILRB2	0.547833	0.796358	0.233971	0.095734	1.93092
RP11-419C5.2	1.08899	1.15566	0.19233	0.337634	1.93088
ARHGAP31	2.28418	2.6945	0.719866	0.475315	1.93011
IGFBP4	4.30692	5.4907	1.19212	1.13986	1.92824
XYLT1	5.65624	7.54008	1.57372	1.56487	1.92554
AC007040.11	0.085366	0.253905	0.046038	0.033582	1.92491
ITGB3	0.849512	1.03097	0.219019	0.231517	1.92075
SLC37A2	22.9315	26.4047	6.09565	5.7919	1.91785
PSD3	2.87903	3.76297	0.889327	0.721486	1.90328
TYMP	33.6055	35.9186	8.26844	8.70429	1.90317
ARRDC3	10.1108	9.15954	2.13168	2.62525	1.90065
CHST2	2.88574	2.88704	0.711219	0.711839	1.89304
STXBP1	0.43011	0.857288	0.179096	0.131075	1.89069
REPS2	0.741855	0.458283	0.172041	0.129348	1.88966
NEAT1	8.48994	16.8048	3.18536	2.88474	1.88561
AOX1	0.143457	0.224054	0.036362	0.052558	1.88434
CHGB	0.488289	0.541215	0.10742	0.145977	1.87833
RP5-966M1.6	0.432749	0.500464	0.085444	0.145448	1.87606
FAM124A	2.34743	2.79639	0.617342	0.658828	1.87375
FZD7	0.270641	0.298837	0.06764	0.074192	1.86907
EEPD1	8.2543	8.02994	2.7057	1.45033	1.86252
EXT1	1.85503	1.69097	0.359824	0.547642	1.85971
EFR3B	0.113933	0.200428	0.034521	0.042419	1.85582
BCL6	1.80353	2.76088	0.57796	0.555336	1.85418
NUAK1	5.09811	6.01079	1.37182	1.47116	1.82818
AMICA1	1.72914	0.977079	0.306938	0.412851	1.82647
SERPINB1	95.9305	102.958	26.6157	24.6478	1.82562
FOXO1	6.6616	8.69865	2.01266	1.9115	1.82377
TTTY15	0.135459	0.246071	0.052645	0.044291	1.82356
RP11-235E17.2	0.227137	0.283236	0.102144	0.031381	1.81554
PLCD3	2.88807	3.78862	0.648006	1.08323	1.8149
ITGB5	0.479307	0.559592	0.132498	0.137149	1.81449
SPAG4	1.18971	1.42772	0.391363	0.28894	1.81369
ADGRG3	0.343517	0.482623	0.155831	0.067375	1.81031
B3GALT4	2.49669	2.93892	0.629744	0.777806	1.80906
C15orf52	0.64021	1.18946	0.329013	0.143397	1.80854
SMIM14	11.2816	15.1291	3.2452	3.59705	1.80136
ADAMTS5	0.589528	1.0613	0.166672	0.254	1.80112
REC8	1.23643	1.52374	0.570592	0.206804	1.80005
SMPDL3A	4.39122	5.19482	1.24243	1.27166	1.79223
PILRA	1.1399	2.28756	0.500138	0.381464	1.78868
TGM5	5.84785	6.3795	1.90294	1.3417	1.78646
CTD-2206N4.4	0.827002	0.981878	0.317021	0.174067	1.78349
CBLB	8.9307	9.91731	2.46579	2.54306	1.77823
KB-1410C5.5	1.4724	5.54605	1.14572	0.643997	1.77463
RP11-21M7.1	0.679277	0.546162	0.148807	0.179077	1.77363
TSPYL2	4.01576	4.95984	1.35432	1.03979	1.77144
TRGC1	1.03985	1.23348	0.307739	0.303189	1.76879
MOB3B	2.93591	5.25364	1.19926	0.950446	1.76706
YPEL5	16.8892	17.3343	4.8321	4.40073	1.76266
BTBD11	2.40442	2.92598	0.781615	0.650781	1.76072
PROX1	0.076278	0.183377	0.039904	0.028172	1.75168
TRAF1	0.323369	0.342668	0.084057	0.096888	1.74694
APOBR	2.19917	3.83645	0.877477	0.729354	1.74561
DNAJB5	1.1704	0.927627	0.289302	0.291495	1.73969
RP11-1102P22.2	0.488629	0.369067	0.11455	0.124192	1.73407
TUBA1A	21.3447	18.8968	6.133	5.05386	1.73189
RP11-756P10.6	0.849011	1.40515	0.280337	0.319595	1.73015
TP53INP1	2.41263	3.5047	0.802558	0.811219	1.7224
HMOX1	0.854465	1.08256	0.216387	0.338308	1.72052
CCR7	0.539261	0.583197	0.142133	0.172751	1.70889
KIAA1370	3.99146	6.17302	1.4124	1.3815	1.70763
FGL2	5.13704	4.32122	1.4118	1.26879	1.70528
NEUROD2	0.480688	0.217829	0.090138	0.11239	1.70456
LPAR6	2.64994	2.06561	0.635758	0.692598	1.70449
FAM110B	0.652912	0.64067	0.178316	0.189947	1.69822
ATP2B2	0.294627	0.607065	0.138562	0.109162	1.69516
PPP2R5B	2.50125	2.26573	0.64934	0.706726	1.69151
CD226	1.61338	1.73896	0.39614	0.554286	1.69106
TPST1	6.65412	6.74466	2.116	1.72465	1.67988
CTSK	2.54343	3.56251	0.746898	0.964252	1.67851
AC012531.25	0.316397	0.4717	0.099319	0.121736	1.67772
SNAP25	4.80136	5.83164	1.6154	1.41145	1.6757
RP11-541P9.3	0.566798	1.10271	0.362645	0.131621	1.67475
CRISPLD2	0.645967	1.18645	0.307176	0.205076	1.67423
GATS	1.28878	2.74597	0.761932	0.380942	1.67406
MIR22HG	0.996732	1.38757	0.399878	0.276873	1.67402
IFI30	11.7627	10.7491	3.30974	3.19065	1.6728
ZNF219	6.55497	7.13083	1.84133	2.07671	1.67101
STARD5	0.70117	0.779798	0.139296	0.296673	1.66837
TLR4	0.816005	0.9054	0.248675	0.245918	1.66523
RP11-16M8.2	1.98979	2.03859	0.445212	0.722486	1.66319
RTN4RL2	0.700332	0.774772	0.22757	0.197602	1.662
RP11-874J12.1	0.491016	0.675688	0.215153	0.121475	1.6596
FAP	0.675367	0.587116	0.200672	0.16843	1.65157
LBH	0.208013	0.564431	0.091194	0.120825	1.65116
CCRL2	0.445723	0.513464	0.128288	0.14808	1.6492
DNAJC9-AS1	1.60683	1.40343	0.54389	0.369468	1.64649
TMEM2	0.586134	1.66868	0.423349	0.217829	1.64535
MYO1E	0.201252	0.489047	0.1446	0.055243	1.63904
SMIM24	1.15141	1.17168	0.394884	0.291186	1.63653
CTC-774J1.2	2.79083	3.28038	0.921889	0.86256	1.63317
BTG1	28.735	26.7135	9.78737	6.74629	1.62903
CTTNBP2NL	1.88281	2.79256	0.680599	0.682144	1.62567
TMEM255A	2.32326	4.54763	1.17482	0.810251	1.62553
AR	0.729597	0.935137	0.26322	0.226432	1.62416
FYN	21.6189	23.5226	6.5823	6.77488	1.62413
ZNF358	2.85983	3.54851	0.727759	1.16442	1.62314
WIPI1	3.0896	4.06722	1.02713	1.07964	1.62063
C1orf21	1.08837	0.876325	0.38704	0.211884	1.61527
RTN4R	0.308702	0.622731	0.098647	0.169243	1.61486
ITGA1	0.403159	0.352244	0.070262	0.157638	1.61288
B4GALT1	7.31538	13.6438	3.23951	2.87783	1.60894
FAM49A	1.7814	1.01892	0.420477	0.429946	1.60706
SWT1	2.54149	2.83642	0.878464	0.739071	1.60161
TRANK1	0.644933	1.15934	0.226175	0.305067	1.60067
LPXN	22.8032	27.4422	8.10341	6.98666	1.59773
LARGE	0.609697	0.730576	0.207924	0.19379	1.59333
SIGLEC10	1.15387	1.39204	0.399504	0.371191	1.58913
DAPK2	0.398552	0.440687	0.186257	0.078149	1.5882
ARID5B	1.99135	3.15437	0.758044	0.78056	1.58271
ACSF2	7.34093	7.81752	2.46934	2.17182	1.58104
TOGARAM2	0.222519	0.22445	0.090834	0.049488	1.57486
NATD1	0.215632	0.424259	0.086179	0.106063	1.57422
FCGR2A	51.2236	55.0319	16.9316	15.691	1.57317
KIF6	0.209066	0.139574	0.055984	0.053296	1.57299
SESTD1	1.77588	1.77	0.615301	0.483109	1.56845
CD83	18.236	18.5282	5.71082	5.70861	1.55937
TMCC3	0.628036	0.186083	0.080641	0.184979	1.5592
CFP	2.61126	2.98298	0.931604	0.798892	1.55624
RP1-56L9.6	0.752133	0.672356	0.213918	0.228544	1.55471
GATSL2	1.89596	2.86381	0.765443	0.686608	1.55359
GPA33	1.37048	1.53462	0.385678	0.51779	1.55265
SYNE1	0.492858	0.222782	0.112178	0.112553	1.54962
KCTD21	2.26025	3.6988	0.961227	0.864968	1.5475
RP11-512M8.3	0.536502	0.51204	0.147926	0.180731	1.54528
NEIL1	1.86836	1.69228	0.556801	0.56127	1.53841
MICALL2	3.90948	5.78439	1.6705	1.34413	1.53569
DNAJB2	5.23753	4.93983	1.73075	1.49935	1.53457
TICAM2	2.2689	1.59239	0.758448	0.483828	1.53193
KYNU	36.2614	37.5071	11.6427	11.7074	1.53149
CTSL	6.94533	6.46781	2.38187	1.89358	1.53015
HLA-DRB1	1.84544	1.69038	0.51153	0.610725	1.52859
HSPA1A	0.388011	0.217165	0.101555	0.097221	1.52493
BSN	0.106388	0.207928	0.055412	0.041892	1.52479
RP11-803J6.1	0.189111	0.279927	0.083499	0.0649	1.52428
SDC3	0.595451	0.378829	0.238832	0.085531	1.52318
FAM20C	16.713	20.9083	6.39656	5.51361	1.52014
RPS20P22	0.724014	1.16668	0.276502	0.307188	1.51921
CFH	1.54497	1.6554	0.566615	0.458303	1.5159
CASS4	0.461659	0.545389	0.179948	0.144186	1.51243
IFI44	0.359951	0.661203	0.186253	0.133474	1.50748
RHOB	1.65639	1.40438	0.436492	0.554786	1.50594
C20orf82	2.51007	2.37981	0.83769	0.749911	1.50006
ADGRE1	0.971132	0.828577	0.376539	0.222229	1.49187
CD36	14.037	13.5276	4.73558	4.28439	1.48726
SCIMP	0.625695	0.89085	0.203494	0.287099	1.48702
ADAMTSL5	2.94786	3.20809	1.10413	0.904588	1.48662
BCL3	0.871559	1.41802	0.430041	0.308988	1.48542
ZNF467	3.14208	4.43662	1.27772	1.17473	1.47919
MST1	0.994264	0.782943	0.221272	0.364077	1.47754
HGSNAT	14.6322	24.7106	6.48903	6.13305	1.47713
ZFYVE16	21.1119	20.6338	7.54544	6.31246	1.46801
SGK1	4.31492	3.73343	1.30758	1.36918	1.46784
GRIN2D	0.264884	0.579021	0.11591	0.153794	1.46487
RAB8B	25.062	21.4446	8.28025	7.34189	1.45926
FGF23	4.85579	1.88405	1.15082	1.1976	1.457
RASSF8	0.63101	0.763191	0.17368	0.287811	1.45577
LAT	3.81797	4.32339	1.35338	1.35012	1.45543
STAT2	44.05	49.0418	14.9587	15.9875	1.45494
PLSCR1	67.9685	75.3258	23.2125	24.5901	1.4501
BAMBI	5.12532	5.49075	1.78085	1.76832	1.44915
SRC	2.2077	2.79776	0.804172	0.859287	1.44578
RELB	2.35997	2.79506	0.717262	1.00532	1.44248
NCF1	12.3078	11.4472	3.78217	4.24946	1.44179
S100P	36.5435	48.43	15.2366	13.0683	1.44155
ANO8	5.56331	7.81703	2.29134	2.16337	1.43755
PRRT3	0.225133	0.413033	0.079408	0.129661	1.43261
THAP10	3.11717	3.31785	0.862444	1.31909	1.43209
MAP1LC3A	3.25095	3.10724	1.34838	0.835359	1.42687
KREMEN1	1.01598	1.11506	0.407605	0.321717	1.4207
ELL2	1.91732	1.91382	0.68444	0.627492	1.41925
RAB31	22.457	28.2151	8.45565	8.74029	1.41667
LINC00528	1.02975	0.828921	0.31379	0.327032	1.41379
MT2A	63.7664	98.7805	28.0674	26.7941	1.40998
BNIP3L	36.9639	36.4252	12.3531	12.9701	1.40953
MTMR11	28.8498	33.0736	10.1596	11.0477	1.40945
DDAH2	39.4942	37.4215	13.1101	13.4952	1.40938
NFKB2	6.79747	7.34785	2.83069	2.05019	1.40892
KLHL5	4.51574	4.67382	1.75483	1.42313	1.40639
FGD2	3.46374	4.05225	1.39641	1.19657	1.40469
TIGD7	0.555105	0.549733	0.182674	0.199418	1.40232
SLC44A2	1.00306	1.36456	0.415468	0.399254	1.39605
RASGRP3	0.851041	0.550694	0.277118	0.222147	1.39413
HLA-DMA	2.07789	2.17344	0.806971	0.673833	1.39365
RAPH1	0.425525	1.17162	0.15867	0.376636	1.39245
RP5-1169K15.1	2.01875	2.20118	0.568863	0.893753	1.39142
LDOC1L	5.86879	7.35595	2.2774	2.29339	1.39058
XXbac-BPG170G13.33	1.47532	1.47396	0.424586	0.616496	1.3874
RP13-977J11.2	1.06283	1.21571	0.364913	0.427025	1.38643
GPR141	2.86191	3.16028	1.21658	0.882959	1.3859
NCKAP1	5.28258	7.09782	2.38172	1.92037	1.38177
GPM6A	2.17354	0.833395	0.544121	0.558661	1.38175
RUBCN	8.40013	12.1947	3.37454	3.74535	1.37914
C1orf213	0.859207	1.2617	0.317642	0.417586	1.37698
NCS1	26.8075	27.9647	10.563	8.76115	1.37587
CDKL5	1.11789	1.18493	0.371924	0.434589	1.3727
ACVR1	3.17175	4.36892	1.3952	1.23763	1.37235
PIF1	17.096	23.5194	7.44998	6.72982	1.3713
SPTLC3	1.88097	2.31202	0.639179	0.82708	1.37107
SLC44A1	9.63201	10.9867	3.69819	3.5662	1.36991
HSPA6	0.801802	0.509303	0.208959	0.262259	1.36893
IPCEF1	1.65236	2.94122	0.703288	0.892198	1.36814
AP003068.23	1.55339	1.78351	0.715018	0.477344	1.36737
MAML3	2.54758	3.67252	1.15862	1.01361	1.36718
FAM114A1	4.24269	3.6155	1.43079	1.38528	1.36638
SLC16A13	0.538738	1.09912	0.291119	0.275268	1.36267
ESRP1	1.09255	2.05945	0.565964	0.522789	1.36116
MEGF9	2.828	3.92999	1.16747	1.20782	1.35958
SEL1L3	48.4955	48.8129	17.3052	17.4523	1.35888
MAP1A	0.171475	0.279925	0.099689	0.059011	1.35662
U47924.6	5.16443	4.20146	1.56333	1.80823	1.35391
HTRA1	1.09383	0.819299	0.4067	0.290824	1.351
LINC00511	0.896215	1.26117	0.298928	0.473709	1.35099
TMCC2	0.611859	0.680996	0.256898	0.207546	1.34899
CYP2T2P	0.40924	0.559747	0.174545	0.167168	1.34404
SLC12A6	10.2273	13.1303	4.51569	3.82999	1.34379
KCTD7	2.66101	3.48427	1.0861	1.10136	1.3437
HMGB3	144.229	135.182	52.1837	49.21	1.3417
ERN1	7.50654	9.56169	3.3804	2.72942	1.34145
RP11-393B14.1	3.08827	3.96065	1.27971	1.24352	1.34092
LARP6	1.29533	1.69494	0.60297	0.462493	1.34049
RP11-261C10.3	0.289477	0.67462	0.150694	0.185396	1.33946
RP11-370I10.12	0.385252	0.557957	0.146971	0.18314	1.33928
PLEKHH2	2.46658	2.64477	1.08206	0.77091	1.33864
TLR6	4.74571	6.33628	1.77445	2.18714	1.33673
TMEM110-MUSTN1	1.52402	1.9303	0.632161	0.610986	1.33525
MELTF	4.40063	6.36846	1.97348	1.86908	1.3352
HCN3	0.858017	1.36464	0.450532	0.339822	1.33492
IFI6	1.08398	0.891621	0.315879	0.400959	1.3333
ACOT9	12.4059	12.1704	4.73791	4.24044	1.33012
PHF21A	8.07967	11.9184	3.80126	3.36181	1.32931
PCLO	0.16009	0.439355	0.088247	0.118463	1.32766
RP11-16E12.1	0.876085	1.10114	0.37455	0.340577	1.32532
ZER1	10.9609	12.1283	4.35637	4.06152	1.32301
MEFV	3.18447	3.59171	1.29715	1.17287	1.32291
OLIG1	2.55385	5.90648	1.6887	1.28921	1.32246
ITGB7	6.89657	8.08469	2.73925	2.72042	1.31885
GBP2	5.78077	5.82233	2.00831	2.24681	1.31861
HCG27	3.71951	5.18773	1.44885	1.78208	1.31472
PCDH12	0.223551	0.217151	0.097675	0.065552	1.31236
ERRFI1	5.77591	4.35217	2.10376	1.69398	1.31171
HBP1	25.5112	22.7442	9.60464	8.31949	1.31108
ITIH4	2.10055	3.73508	1.04261	1.04156	1.31044
SMPD1	1.78213	2.0799	0.696928	0.719559	1.30999
AC093673.5	5.5455	5.85382	1.80249	2.38689	1.30929
RP11-46D6.1	0.908262	0.884526	0.413527	0.250611	1.30807
H1F0	3.18436	3.75402	1.27716	1.27907	1.30248
SLFN5	2.19278	2.66276	0.979181	0.812329	1.30179
TMED7-TICAM2	2.17906	2.212	0.696278	0.938024	1.29846
RP11-282K24.3	0.183828	0.342613	0.089016	0.102343	1.29694
ATP1B1	0.796917	0.862091	0.360764	0.258216	1.29687
TTLL7	0.324086	0.378791	0.128849	0.132351	1.28982
RP11-230F18.5	0.48662	0.848515	0.257264	0.229702	1.28974
CEP170B	0.262776	0.359158	0.107415	0.122197	1.28837
FAM35BP	0.997888	1.58904	0.511455	0.439781	1.28588
TCF4	5.58029	9.34585	3.07972	2.40568	1.28559
TFE3	7.72652	9.69018	3.34321	3.14424	1.2836
AC087590.3	0.849796	1.44456	0.380519	0.460839	1.2832
CPXM1	2.84361	2.84577	1.122	1.0205	1.28303
RP11-143M1.3	6.10415	6.21088	2.49174	2.16381	1.27995
ABHD6	0.880832	1.41605	0.269494	0.623692	1.27682
PCDHGC5	0.62908	1.08987	0.325979	0.308798	1.2761
ADSSL1	1.57612	1.34944	0.655966	0.467407	1.2723
NPHP3	3.44902	3.99516	1.48356	1.3248	1.27102
RP11-288H12.3	1.72628	1.86834	0.740078	0.620594	1.27037
FMNL2	0.4033	0.565631	0.197977	0.1644	1.26952
TRIM69	2.80064	2.22674	0.971215	0.953348	1.26828
RP11-147L13.15	0.744593	1.35315	0.310187	0.468052	1.26651
MS4A14	2.31256	3.59594	0.776562	1.4609	1.26586
CD55	25.8164	28.5563	10.1187	10.5078	1.26433
TESK1	2.51355	3.57436	1.11473	1.17019	1.26347
CMIP	9.75012	21.8393	5.81692	5.78327	1.26303
CH17-472G23.4	0.343423	0.382597	0.173931	0.104204	1.26301
PCDH7	3.13031	3.00679	1.15027	1.19284	1.26291
HOXC6	2.17739	2.53707	1.12289	0.673939	1.26251
RP11-734K2.4	0.174435	0.224468	0.074805	0.075775	1.26166
NFAT5	3.96279	7.93936	2.35723	2.05389	1.25945
MYO7A	1.06538	1.30163	0.440289	0.45799	1.25924
SAT2	4.36455	3.89956	1.61909	1.56086	1.25678
IRF9	8.88626	9.85268	4.03223	3.17115	1.25162
RGS2	6.16526	6.2534	2.35837	2.4146	1.25138
RP11-932O9.10	1.77208	2.46822	0.876563	0.733827	1.25068
DNASE1	4.03451	5.15943	1.80432	1.70776	1.24663
AP1S2	26.8498	29.4379	9.6103	12.0161	1.24643
TRAC	3.05169	3.27088	1.49294	0.950764	1.24599
ABCA7	7.36029	10.3373	3.12754	3.60342	1.24498
LHFPL2	0.905087	1.54261	0.438266	0.483492	1.24495
SLC9A1	1.98226	4.52105	1.22117	1.19461	1.24483
AC011747.4	0.208113	0.4667	0.122928	0.126814	1.24121
SESN3	1.18973	1.71534	0.584787	0.522671	1.24021
NQO2	27.6746	26.9801	10.7803	10.4588	1.23808
RP11-722A15.2	0.433969	0.422875	0.160649	0.171409	1.23754
DBNDD1	1.59749	2.12221	0.778831	0.657777	1.23384
RP11-44N12.5	4.41643	4.42022	1.30681	2.11766	1.2326
IFIT2	0.926364	0.969183	0.342696	0.392808	1.23139
TRIM38	4.23192	5.45809	1.8642	1.87332	1.23005
ZSWIM4	1.06892	1.7712	0.581148	0.509772	1.22345
SLITRK4	5.01485	5.84853	2.10892	2.13447	1.21958
AP3B2	0.985539	0.907253	0.476885	0.276018	1.2191
SLC6A8	2.14337	2.2453	0.814396	0.907073	1.21661
PLEKHF1	0.871647	0.913863	0.436855	0.266924	1.21578
SH3PXD2B	0.586002	0.616333	0.187632	0.287187	1.21574
SYCP2	1.53588	1.58628	0.55578	0.674422	1.21557
SDC2	359.779	323.852	138.287	133.302	1.21383
SEC14L1	10.9392	15.7632	5.30438	5.05939	1.21348
LCA5	0.733284	0.8797	0.339315	0.294703	1.21005
AHCYL2	4.05899	6.07852	1.86083	2.07667	1.20937
AMY2B	4.14582	4.37452	1.33064	2.03117	1.20724
YPEL1	0.519415	0.870874	0.318476	0.221647	1.20541
SSBP2	12.6475	16.6244	6.15312	5.34972	1.20322
RFX8	2.60515	3.67008	1.0627	1.39139	1.20211
RGS1	1.8095	1.65529	0.746169	0.644455	1.19603
KLRD1	0.290616	0.279493	0.120479	0.106887	1.19598
TSHZ3	0.746702	1.335	0.413218	0.39924	1.19374
CSGALNACT1	1.11529	2.01047	0.61911	0.604659	1.19135
ARHGAP11B	6.73658	11.0476	3.5138	3.46136	1.19088
KIAA0430	13.3926	21.9157	7.24772	6.61119	1.18885
RP11-1055B8.4	3.36694	4.45105	1.55363	1.55205	1.18644
KCTD11	0.629055	0.603845	0.245353	0.251706	1.18492
C12orf72	2.61999	2.23912	1.1996	0.788761	1.18482
MGAT5B	0.424292	0.896058	0.308268	0.20736	1.18451
GPRC5C	54.1787	50.6679	20.2185	22.2419	1.18201
HK3	0.945043	0.821078	0.391635	0.326663	1.18117
SPRY3	0.153266	0.255116	0.088725	0.072874	1.1806
SNTB2	4.31047	6.08763	2.14387	1.99728	1.17866
KIF3C	1.2369	0.96545	0.355013	0.552122	1.17587
ADAMTS6	0.721732	0.522584	0.228511	0.281448	1.17571
CNPY4	9.50335	8.50794	3.82438	3.54447	1.17342
TIMP2	5.0289	7.23694	2.47231	2.42541	1.17305
RP11-574K11.20	1.00418	1.61906	0.486357	0.55624	1.17168
SLCO4C1	0.826526	1.11074	0.390233	0.38685	1.17143
ULK1	6.04859	10.5685	3.28862	3.29024	1.17139
ITGAX	0.806583	1.03892	0.343645	0.393751	1.17083
LGALS3	13.016	12.965	4.73129	5.84226	1.16934
OAS1	3.24284	3.34133	1.2331	1.44307	1.16924
RP11-575L16.2	3.90463	4.02935	2.06346	1.17029	1.1669
PTPN12	15.6319	36.1972	9.31236	11.0042	1.16659
MALAT1	402.147	817.535	225.464	255.669	1.16523
SIX4	1.30472	1.04462	0.491079	0.47268	1.16483
RP11-631N16.2	0.39752	0.548933	0.149208	0.231205	1.16452
RP13-395E19.3	4.09208	5.99069	1.80559	2.23567	1.16442
CCDC71L	3.95323	4.4891	2.0092	1.4352	1.16387
JUP	2.4156	3.09666	1.12702	1.10133	1.16343
KLHL25	0.75813	1.02991	0.331718	0.389756	1.15965
IER5L	3.03245	3.20862	1.25442	1.29749	1.15861
NBEAL1	3.15616	4.47677	1.65487	1.42943	1.15792
TNFRSF21	1.63382	2.44295	0.885391	0.761024	1.15745
ISY1-RAB43	4.34773	4.0728	1.39169	2.07234	1.15672
SMTN	5.7444	6.81014	2.58196	2.5406	1.15495
PLXDC2	18.2242	18.4889	8.17201	6.95404	1.15377
AF011889.5	1.86041	3.39031	1.15142	0.949356	1.15365
PXN	8.12957	11.4947	4.02276	3.93277	1.15292
CD209	0.496699	0.736012	0.286394	0.218428	1.14939
RASA4B	1.1492	1.9515	0.620493	0.633909	1.14841
C18orf54	5.33681	8.44414	2.89971	2.68802	1.14633
HELZ2	8.09625	12.1059	4.29276	3.9306	1.14343
CA5A	0.229605	0.419289	0.150598	0.112971	1.14206
RCAN3	4.13777	5.43951	2.34749	1.6079	1.13926
RSPH3	4.26998	3.54074	1.54963	1.72071	1.13831
RP11-158H5.7	0.426368	0.635286	0.219926	0.214456	1.13781
ZNF688	5.12814	4.90763	2.32436	1.88212	1.13574
NCF2	4.11684	4.01782	1.66439	1.72921	1.13557
ANXA2	120.697	110.28	49.2576	47.656	1.13378
BTG2	4.31316	4.40007	1.80664	1.83094	1.13132
AP001816.1	3.29868	3.7223	1.4996	1.4217	1.13017
LSP1	2.60705	2.92998	1.09406	1.20619	1.1297
CYTH1	20.868	21.4548	8.94826	8.75166	1.12949
PIK3IP1	1.38854	1.31858	0.551969	0.579891	1.12897
SYT11	1.12125	1.17129	0.515331	0.445926	1.12562
DLGAP4	10.5358	17.2669	5.71767	5.71745	1.12123
RP11-390P2.4	2.34664	2.96359	1.22783	0.99179	1.12106
MLLT4	7.41024	7.20024	3.16625	3.00006	1.11963
NCRNA00105	2.91747	6.39937	1.69296	2.09437	1.11847
BMPR2	5.70645	9.31479	3.03607	3.152	1.11843
LZTS1	0.426853	0.563409	0.231918	0.17977	1.11809
MAP1LC3B	5.42823	9.76644	3.49682	2.76065	1.11731
CKAP2L	11.033	16.0994	5.7115	5.55783	1.11567
ACAD11	3.74387	4.11886	1.55062	1.7609	1.11485
GRK5	4.59623	5.46505	2.18435	2.04126	1.1138
CUEDC1	3.46514	4.35125	1.49973	1.77351	1.11339
TFAP2C	0.658289	0.759451	0.277456	0.318769	1.1132
TLR1	2.58553	3.36993	1.24286	1.24522	1.11229
KRBA2	1.0667	1.13745	0.35252	0.574436	1.11135
RP11-196N14.1	2.29811	2.70045	1.22096	0.896242	1.10909
TVP23C-CDRT4	1.9118	2.4249	0.932241	0.892674	1.10729
PIK3R3	7.9643	7.07483	3.24688	3.19221	1.1053
TSC22D3	10.2662	11.0499	4.57517	4.47059	1.10523
OSR2	8.27821	11.1103	4.28183	3.86909	1.10492
NAMPT	26.7332	25.8254	10.7677	11.6523	1.10477
FAM65A	1.88573	3.41216	1.1051	1.09764	1.10473
GTF2IRD1	1.65267	2.35569	0.879117	0.79963	1.1038
FHL1	0.756841	0.648873	0.298807	0.302177	1.10314
TMEM263	5.7071	6.46779	2.80258	2.37081	1.10071
EXOC6B	0.37808	0.90066	0.271993	0.253362	1.09703
APPL2	11.9945	11.6576	4.33202	5.82097	1.09477
ST3GAL5	7.04263	9.22298	3.33635	3.54983	1.09436
CTD-2020K17.1	2.95592	4.00811	1.33817	1.60317	1.09333
IL1RN	10.6106	12.2169	5.10967	4.64605	1.09134
BEX1	523.104	544.279	234.158	224.772	1.08939
TNFAIP8L1	10.3035	10.5984	4.39924	4.59215	1.08863
PAPSS2	0.931472	1.19313	0.339594	0.589515	1.08716
SRD5A1	1.2887	1.7634	0.760687	0.542528	1.08458
LMNA	95.2741	80.5743	39.3282	37.3747	1.08336
RP11-291L22.9	0.186192	0.303431	0.102668	0.102992	1.08309
APH1B	11.008	11.9183	5.24974	4.64542	1.08192
TP53I3	2.41228	2.14793	0.808849	1.1661	1.07894
DUSP4	0.429094	0.466324	0.207286	0.181865	1.07751
RP11-383H13.1	7.00122	7.75057	3.32486	3.07421	1.07525
SYAP1	16.0083	17.5503	7.77353	6.81231	1.0708
DAPP1	14.342	15.3833	6.60919	6.31495	1.07049
GLCCI1	9.15479	12.5453	4.12508	5.21546	1.069
CLIC6	0.297843	0.469351	0.160403	0.1673	1.06728
IFIT3	1.17876	1.03122	0.460453	0.512897	1.06516
SECISBP2L	8.95751	10.4229	3.74539	4.67694	1.0642
METTL7A	9.10384	7.91303	3.96058	3.54267	1.06419
PPARD	3.83316	5.61476	2.00023	2.0628	1.06337
GPR18	0.964528	1.68173	0.560919	0.570443	1.06046
IL12RB1	4.8465	4.77611	2.27445	1.95541	1.05993
SLC12A4	4.47629	4.15923	1.87611	1.92482	1.05857
FZD1	1.90843	2.28254	0.887637	0.944284	1.05428
DNAJB4	10.8112	6.93628	3.96283	4.01062	1.05369
THEMIS2	5.07642	5.20018	2.48323	2.0621	1.05352
BVES	10.5459	11.7282	4.67926	5.10299	1.053
TMEM63B	9.39127	9.13936	3.87963	4.31313	1.05171
ZBTB38	3.54476	4.61814	1.73367	1.83317	1.05046
RASAL2	16.6121	18.7769	7.68887	7.87787	1.04996
KLF15	2.36116	2.35629	1.06647	1.02336	1.04859
SAMD8	2.94876	3.48426	1.57878	1.25652	1.04846
ARHGAP21	15.9431	16.3798	7.27005	7.0398	1.04773
ADD3	26.4765	30.5246	12.1292	12.9593	1.04748
ARHGAP33	3.96501	9.28277	2.53291	3.10239	1.04678
DSC2	14.0177	18.6577	7.08501	7.20858	1.04626
DNMBP	5.09869	6.45571	2.59884	2.47194	1.04592
CREBRF	3.63046	3.87783	1.4572	1.86106	1.04553
AP001372.2	1.15383	2.21238	0.686202	0.768532	1.04528
CAMSAP2	0.499057	0.664058	0.261238	0.249405	1.04239
ARNTL	5.7601	5.73272	2.38158	2.72246	1.04201
FAM225B	0.458015	0.941685	0.331681	0.275961	1.03872
BRPF3	7.25998	10.9459	3.75524	4.20285	1.03857
SP2	2.67386	4.64404	1.89838	1.30002	1.03823
RP11-151N17.2	3.96453	2.4598	1.53176	1.38132	1.037
CTNNA1	89.9151	85.0555	39.9381	38.5549	1.03484
FUCA1	12.071	12.6511	5.28833	5.74239	1.0337
IGFLR1	15.9578	16.3254	8.04894	6.42257	1.03304
SLC35E3	10.8451	11.8431	4.93429	5.19077	1.0314
C15orf39	15.2699	26.0504	9.43114	8.63006	1.0307
CENPE	31.3387	35.1563	15.1471	14.5729	1.02796
PLEKHG2	31.1292	43.8425	17.7079	15.4362	1.02795
PPP1R15A	10.8467	9.54228	4.78223	4.46379	1.02457
MKI67	75.003	130.558	44.1501	45.9762	1.02384
GPRASP1	0.339108	0.53082	0.197763	0.185729	1.02183
NAMPTL	1.58609	1.54512	0.719212	0.698342	1.02164
CPNE3	10.7123	13.4351	4.26012	6.52553	1.02115
MYBL1	1.39304	1.81954	0.733952	0.698825	1.02101
RP1-152L7.5	2.82536	3.0286	1.29244	1.34021	1.0209
BCL9L	1.9385	4.4426	1.48668	1.28947	1.02069
MMP2	3.23759	5.3476	1.72005	2.07727	1.01599
GABARAPL1	4.53398	4.28829	1.85127	2.16326	1.01342
KAT2B	3.19867	4.39849	1.50008	1.90019	1.01296
ZNF772	0.738886	1.13046	0.444916	0.384891	1.01233
CARD10	1.991	2.67634	0.96071	1.1304	1.01229
ZNF699	4.15295	3.60649	1.94609	1.60848	1.01203
CTD-2619J13.14	1.82533	2.60383	1.04749	0.940374	1.01056
RIT1	16.8691	18.038	8.57214	7.27139	1.01012
GNG4	2.49512	4.00222	1.399	1.48543	1.00897
CDC25C	17.57	19.2222	8.51542	8.18154	1.00758
BTBD8	1.29995	2.3565	0.525582	1.10949	1.0045
MAML2	0.422697	0.769497	0.239202	0.289425	1.0045
RP11-83A24.2	1.30452	1.57343	0.657766	0.646443	1.00186
PITPNM1	10.0088	12.3304	4.8303	5.29568	1.00002
RNF215	1.462	2.18806	0.854343	0.79357	0.999289
RP11-432B6.3	2.22025	2.2536	0.976001	1.06942	0.998938
CTC-425O23.5	0.400924	0.783082	0.272662	0.255254	0.997475
ST18	1.26773	1.59324	0.614039	0.687331	0.99747
PLEK	62.4803	61.6034	28.9836	28.1724	0.993735
TMEM106A	2.91379	3.57384	1.37244	1.58815	0.99366
MAN1A1	0.55237	0.493863	0.206146	0.276015	0.993328
TPBG	2.33613	2.3803	1.11262	1.05588	0.992822
RNF217	2.69901	2.16609	0.91964	1.33951	0.99234
FMNL1	28.4343	42.0857	16.9188	14.9839	0.99137
RAB17	2.61111	2.96262	1.29943	1.25433	0.990354
HIVEP1	6.30717	7.91608	3.10023	3.38761	0.990192
SERTAD1	3.2036	4.10741	1.69049	1.64084	0.988069
BBS2	12.3237	13.5776	6.79962	5.15996	0.986654
TIMP1	80.8433	99.3772	42.1543	40.3807	0.986334
PLXNA3	4.1846	6.21941	2.11296	2.60865	0.98524
ITGAV	6.9364	7.12654	3.21066	3.2909	0.984788
ATP8B1	1.71407	1.90736	0.953869	0.722296	0.983975
ANOS1	0.44741	0.417128	0.222819	0.178353	0.983293
PTCH1	7.65084	7.43918	3.47093	3.5152	0.983267
RP11-437B10.1	1.4826	1.27762	0.701663	0.589748	0.983085
CLEC2D	12.8682	15.4398	6.0247	6.97893	0.982619
RP11-500M8.7	10.5927	9.80943	4.6923	4.81705	0.981296
RP11-75L1.2	5.92991	5.40757	3.20164	2.1133	0.981255
PTPRC	114.332	126.528	55.3147	56.0334	0.979958
ZBED8	1.14224	1.29783	0.577938	0.550412	0.977595
ACSS2	11.4809	12.645	5.2846	5.8847	0.977332
RP3-466P17.3	0.757841	1.21375	0.38222	0.510359	0.974878
NPTXR	0.914977	1.43659	0.618074	0.460459	0.969639
ZSWIM8	22.8038	28.6956	12.9325	10.9425	0.968666
ME1	3.4504	4.28064	1.82018	1.76475	0.967741
SYNJ1	3.5611	4.48517	1.66727	2.05985	0.967667
STX11	5.06095	5.98419	2.63318	2.51481	0.963655
ZCCHC24	1.91743	1.67767	0.891995	0.8049	0.96355
SLA	28.8202	32.2701	15.1432	13.4345	0.963028
MKL2	3.56033	3.38378	1.57045	1.69442	0.96282
RP11-61K9.3	2.44934	2.92129	1.28508	1.22246	0.960639
ZSCAN26	9.31372	8.99294	4.11063	4.52607	0.959363
RAET1E	1.25588	1.25644	0.535107	0.650197	0.95832
FAM222A	1.17864	1.52444	0.622735	0.638767	0.954866
CREB3L2	6.4011	11.3119	3.89261	4.25522	0.954405
ELMOD3	4.74935	5.68746	2.64396	2.25686	0.953078
OTUD1	0.985002	1.1944	0.5286	0.494895	0.951424
KLF13	25.5282	28.4403	13.2094	12.2397	0.951423
TBC1D10A	1.47986	2.19082	0.937866	0.775776	0.95029
ADGRE2	27.6043	42.9212	17.3601	15.3859	0.950215
PRKACA	11.3655	20.0078	6.26094	8.23063	0.948135
KIAA1551	52.1661	64.5316	27.2865	27.5671	0.947914
HLA-DQB1	2.04298	1.96515	1.074	0.834661	0.947283
HSD3B7	0.954363	1.34131	0.542878	0.528316	0.94708
TACC2	5.75403	8.34796	3.36968	3.21298	0.946568
CD300C	5.89727	7.91688	3.34924	3.13068	0.946345
HDAC6	19.9703	19.5928	8.89014	9.92398	0.946259
TWSG1	3.81083	4.86738	2.1433	1.93893	0.945783
TRIM2	0.642684	0.697887	0.263667	0.368824	0.945295
SORL1	7.12676	9.28351	3.94681	3.76424	0.945023
ABCD1	3.30153	4.22207	1.87118	1.67624	0.942156
OSMR	0.750265	0.685599	0.340949	0.339702	0.942022
RP11-403C10.2	16.8551	17.761	8.18058	8.28644	0.941423
ARHGAP32	3.93698	4.65527	1.61961	2.45105	0.940658
MYOF	1.88094	2.31844	0.995391	0.989099	0.940575
FRAT1	3.66087	3.76281	1.75975	1.77743	0.940012
AMACR	8.96135	8.47316	4.15783	4.19484	0.939605
ULBP2	1.89397	1.89148	0.827046	0.978303	0.939249
TUBG2	1.64174	2.04607	0.866207	0.883294	0.937493
MAST3	8.37737	13.1665	5.23768	4.85515	0.936534
LRRC37A3	2.39107	5.1591	2.19502	1.3066	0.935914
ADAM8	4.51464	5.71731	2.51492	2.33178	0.935585
TESK2	1.48457	1.45403	0.778056	0.633104	0.934132
SYNRG	11.4695	15.3127	6.06763	6.59234	0.934022
ULK4P1	8.29816	11.1653	4.9666	4.23705	0.932799
RRAGD	3.44633	2.50913	1.84565	1.07273	0.932669
NLRP1	0.574872	0.727518	0.33991	0.281187	0.932625
LINC00649	2.3	3.38782	0.924075	1.79203	0.931767
MS4A7	50.2191	58.3085	25.0692	26.7194	0.930364
HACE1	9.83934	10.5632	4.62396	5.14949	0.929726
GPSM2	17.9592	20.8081	8.94467	9.58103	0.927726
GPRIN1	1.91843	1.73286	0.948439	0.820886	0.926482
C3orf80	12.9853	15.438	6.68121	6.90523	0.926153
RP11-196G18.22	1.49828	2.25239	0.910105	0.869319	0.925627
FBXO48	0.613069	0.798642	0.320992	0.351039	0.924496
STOX1	1.3498	1.31075	0.620445	0.6655	0.923367
SPTAN1	34.2647	45.3277	17.8713	20.0929	0.921379
GK5	6.11621	7.49756	3.62444	2.92014	0.920238
GAS2L1	2.18772	2.50735	1.00223	1.25066	0.919385
KIF1B	3.14511	4.5334	1.87055	1.78598	0.919213
SLC26A6	14.7482	16.1737	8.06963	6.86632	0.918869
PIAS3	6.21363	9.49301	3.72254	3.73853	0.918526
RAB11FIP1	28.2103	28.5419	13.3544	14.1465	0.917984
SEZ6L2	0.596558	1.07936	0.363608	0.425767	0.917686
KIAA1958	4.22741	7.62479	2.84296	2.74972	0.916881
ADIRF-AS1	1.35551	1.88527	0.796293	0.757478	0.916614
SDC4	6.86027	6.21609	3.06103	3.31087	0.916454
PHLDB1	4.93346	6.62571	2.37998	3.15882	0.914981
RP11-108L7.15	2.4674	2.79134	1.29375	1.24635	0.914783
PHLPP1	7.0638	9.97481	4.619	3.54253	0.914381
TPM1	10.5705	9.5026	5.18453	4.61102	0.913903
NRP1	18.3798	15.521	9.40562	7.24258	0.913741
CYP1B1	2.20304	3.02972	1.13446	1.37744	0.913406
ZBTB22	5.70322	5.2713	2.74384	2.61477	0.913334
NECTIN1	4.04134	5.9368	2.54821	2.22227	0.912982
PACS1	4.69348	8.51786	3.09799	3.16037	0.910263
PSRC1	9.54819	10.4781	5.02253	4.7063	0.90917
ZNF532	9.92984	15.7273	6.51809	5.73391	0.908748
CYLD	15.1546	16.6533	8.00928	7.46694	0.907195
FAM102B	9.77469	9.67855	4.59921	4.91376	0.906071
GKAP1	1.43942	2.04128	0.760868	0.911914	0.905202
RPS6KA5	4.29127	4.79486	2.22043	2.20268	0.903942
DNMT3B	9.83597	11.4229	5.1384	5.19734	0.903547
FZD2	4.89193	6.47597	2.58348	2.91202	0.901744
DNAJC1	38.5673	36.5607	18.432	18.5229	0.901319
DEPDC1	20.4665	24.2583	10.235	11.5211	0.900835
FOXO4	5.28607	6.22565	3.08567	2.5394	0.899112
RALA	13.7068	16.6592	7.98051	6.81741	0.898709
ATP7A	1.69444	2.05805	1.01513	0.818854	0.898441
KATNAL1	7.95592	7.54954	3.76512	3.87678	0.897554
PNPLA8	10.3647	9.94892	5.26937	4.75791	0.895972
AC137934.1	3.35104	4.99798	1.99364	2.03657	0.895396
ESPL1	19.0279	25.3754	11.1197	10.4592	0.895118
NFIL3	15.6568	13.4776	7.54344	6.92924	0.894241
KIAA0513	5.67863	7.58483	3.14208	3.3196	0.890791
FURIN	18.6623	23.6675	11.0706	9.64493	0.889155
RHOC	24.7838	21.4588	11.5286	11.508	0.888566
RP11-382B18.1	1.86347	2.76974	1.13835	1.11279	0.887896
PCMTD1	24.8434	25.0856	12.4348	12.2704	0.887788
ZNF211	10.9623	11.0472	5.31008	5.59382	0.886334
CDK19	14.1852	19.4562	7.94461	8.4755	0.885922
THBD	6.81483	9.06421	4.05472	3.71585	0.885684
RP11-384P7.7	1.19394	1.64469	0.716394	0.673245	0.885646
RGCC	15.4506	15.6492	8.15507	7.2985	0.882409
ALAD	12.4444	16.0125	6.803	7.17268	0.881869
OSBPL11	5.37552	6.50196	2.85058	3.0035	0.88059
TBC1D8	23.1139	27.3274	12.834	12.0723	0.880499
KIAA0355	1.39153	1.73665	0.940823	0.609454	0.879044
PTK2	35.0991	41.9869	17.5127	20.5706	0.877911
OSBPL2	10.1725	9.87469	5.18199	4.83313	0.877057
WDR25	9.22881	9.9545	4.95465	4.58747	0.876354
RP3-368A4.6	0.694863	1.16867	0.418225	0.490354	0.875293
ANKRD52	6.15848	9.93514	4.33714	3.53646	0.874203
CCDC7	2.16567	3.909	1.88623	1.1039	0.872194
APAF1	30.8336	42.3438	18.2859	17.7941	0.871738
RP11-814P23.1	2.93065	4.57048	1.70692	1.96524	0.871614
NEDD4L	4.52174	5.82026	3.79311	1.41961	0.869178
C22orf46	3.3118	4.67946	2.12262	1.82285	0.869157
MAPKBP1	3.11278	5.02506	1.93752	2.04794	0.868968
AGPAT4	1.49955	2.1341	0.968289	0.828044	0.866901
UNC80	1.28707	1.36818	0.616984	0.708907	0.866761
TBL1X	9.10091	11.6512	4.76396	5.54404	0.865197
FNBP1L	0.884403	0.981225	0.485304	0.447865	0.864911
KLF10	9.53893	9.29603	4.9647	4.54252	0.862371
SOCS3	2.70878	2.26296	1.27098	1.25453	0.861767
TP53I11	10.7616	14.8664	6.66418	6.06895	0.861267
ABCA1	1.91856	2.14436	0.964322	1.07454	0.859944
KIF18A	14.3907	16.5908	7.64807	7.8918	0.859226
SIK3	9.88672	16.254	6.67661	6.21472	0.85861
ADGRD1	1.63478	3.04748	1.2274	1.06831	0.858456
ATF7IP	13.2842	18.581	7.89772	7.95236	0.857922
BASP1	3.93091	3.78129	2.07788	1.82962	0.85768
TAB2	12.5008	20.6687	7.97506	8.39467	0.857066
TRIOBP	21.5527	22.9954	11.2537	11.2261	0.856238
PGBD1	6.72287	6.66777	3.51415	3.2674	0.856147
LRRC42	5.49577	5.99845	2.83631	2.9549	0.855443
AKNA	21.2899	24.1906	10.953	11.9487	0.854269
FLNB	47.7289	52.6829	25.8335	24.883	0.852785
MSANTD3	2.45927	2.47105	1.22776	1.26959	0.852565
SHOX2	14.7133	11.4031	7.05424	6.36771	0.852515
ZFC3H1	17.214	30.626	11.0312	12.5657	0.852096
CCNYL1	11.5367	19.2785	6.75188	8.50957	0.851045
ETS1	13.6894	17.4855	7.75764	7.89845	0.850183
AL591893.1	0.945472	1.4855	0.642876	0.568381	0.849948
FBXO32	3.36365	3.13003	1.59534	1.71518	0.849798
GOLGA8H	5.50406	5.88077	2.58145	3.17963	0.849356
MIEF2	3.93115	4.26188	2.05937	2.08598	0.849214
USB1	4.54879	8.81261	3.0283	3.56623	0.848355
TBC1D12	7.59237	8.30287	3.92991	4.12394	0.848069
FMNL3	7.17288	8.9596	4.05573	4.07389	0.846916
ZNF763	3.80809	4.16061	2.10821	1.93504	0.846504
SLITRK5	1.72836	2.49753	1.10422	1.01231	0.845672
MCOLN1	8.13577	10.4033	4.70033	4.64813	0.844772
CTB-175E5.4	4.04535	5.75565	2.45007	2.46908	0.843268
CHRNA7	4.99345	6.41192	2.93577	2.82484	0.841685
PAQR8	8.17803	8.95199	4.47975	4.24253	0.841632
KCNE3	16.0031	11.9114	7.7193	6.77059	0.84102
C1RL	13.0844	13.3623	6.88436	6.65341	0.836838
CLCN6	4.21438	6.22147	2.55806	2.69563	0.836717
ERVW-1	0.983	1.57014	0.711363	0.576805	0.836083
STON2	1.5381	1.65334	0.850394	0.780231	0.835675
CNR2	1.68427	2.09257	0.934849	0.982548	0.835583
CTSB	109.903	133.33	63.5587	60.2756	0.834538
PPP1R16B	4.32259	5.1283	2.07675	2.74181	0.83384
CASP7	18.6907	23.7834	10.8545	10.7283	0.833618
TBC1D8B	0.674407	1.76025	0.587977	0.61277	0.833403
MPZ	2.14206	2.63253	1.21561	1.21575	0.832597
HOMER2	5.54647	5.65806	2.72012	3.04156	0.83202
MOB1B	8.03946	11.0042	5.17948	4.48682	0.831732
USF3	4.88021	8.1593	3.41685	3.13741	0.83078
CBFA2T2	2.28258	4.42351	1.72147	1.62499	0.830765
CLIP2	3.91971	3.58056	1.82038	2.05705	0.830411
TGFBR2	5.2272	7.50152	3.26065	3.18869	0.82987
MXRA7	17.5338	15.5599	8.35108	8.80828	0.828849
RP11-212P7.2	0.996028	1.15932	0.51286	0.590915	0.828381
RAB4B	11.3963	12.729	5.87615	6.51828	0.825714
CCDC92	4.12414	4.80863	2.73965	1.86874	0.824904
PNPLA6	19.4495	23.0253	11.5408	10.2739	0.824435
KLF6	6.78824	9.66369	4.8307	3.56916	0.824294
TANC2	2.63249	3.99738	1.56176	1.79949	0.823951
FSBP	2.5447	3.71222	1.22948	1.94969	0.821208
KLC4	6.05666	6.04685	3.13736	3.14251	0.820035
GS1-124K5.14	3.74426	5.90293	2.23396	2.67427	0.819887
RAB33B	1.91849	2.31593	0.972276	1.20383	0.819457
STK36	5.08914	5.97282	3.18351	2.53266	0.818971
KLF7	3.75176	4.54836	2.45795	1.83556	0.816876
FKBP9	2.08515	2.17038	1.36942	0.875098	0.815897
AC092669.3	2.41501	3.59833	1.38035	1.68667	0.813061
CALM1	498.178	485.756	262.078	251.971	0.812985
CCDC82	10.0897	14.3613	6.1404	6.41197	0.811139
PFKFB4	2.58095	2.41229	1.1509	1.46857	0.810692
FAM46A	12.285	16.2577	7.59901	7.11348	0.810665
RNPC3	11.834	13.3704	5.98867	7.09296	0.810627
RP11-258C19.5	2.40861	3.5765	1.58109	1.49407	0.809153
DUSP16	2.76735	3.48784	1.90957	1.33877	0.808982
JMJD1C-AS1	10.7912	11.0677	5.40771	6.00858	0.807306
HOXA5	9.86946	10.5757	5.55728	5.11407	0.805712
DNM1	100.796	174.011	77.1908	63.2122	0.805595
CLCF1	1.21853	1.61143	0.771854	0.690509	0.805455
KLHL24	13.6625	14.4816	7.59518	7.12324	0.8052
SPATS2L	8.89153	9.83721	4.88104	4.89195	0.805115
NCF1C	4.80202	4.35017	2.30857	2.50815	0.804641
INSIG2	4.33037	5.57635	2.12658	3.01575	0.804499
CHRFAM7A	12.4989	20.5292	7.91001	9.00476	0.803227
LRP12	5.14436	6.5816	3.46411	2.6431	0.802806
TNRC6B	12.8137	16.3201	7.34553	7.77546	0.802694
AGAP1	7.91362	9.22628	4.33724	4.59502	0.802199
ST3GAL2	17.0973	20.2408	9.40954	10.0525	0.801555
KCTD9	25.0836	37.2165	15.9732	16.1497	0.801453
NCOA3	11.0771	13.4574	6.35609	6.42368	0.800877
ZNF821	5.20071	5.49732	2.55402	3.05982	0.800154
AC084018.1	9.2602	11.8143	4.92352	6.01089	0.79983
MAP3K3	10.7413	12.2262	5.9779	6.03614	0.799406
CRADD	18.5474	21.2903	10.5717	10.2675	0.798994
RP11-293G6.1	4.67317	3.77499	1.85695	2.63102	0.798868
SPAG5	63.5888	72.9255	36.0615	35.3711	0.798858
SIDT2	6.66486	10.5576	4.35428	4.5221	0.797808
DMPK	4.9529	6.95645	3.09034	3.08563	0.795755
HEXIM1	3.70912	6.47591	2.81594	2.42625	0.794963
RP11-114N19.3	0.843024	1.10157	0.478852	0.533507	0.793945
CA13	2.38488	3.25372	1.67498	1.26519	0.793932
CAPRIN2	1.58466	1.83466	0.976297	0.821092	0.792701
PDS5B	41.08	54.1503	24.1848	25.5106	0.792368
SPATS2	9.69689	14.0591	5.9407	6.39984	0.792255
NCOA6	3.65792	7.92714	2.92929	2.98462	0.790955
CDCA2	38.473	47.0095	23.1396	21.7136	0.790612
RP5-991G20.1	0.960466	2.80682	0.889241	1.01017	0.790595
CD58	9.74926	11.1384	5.19188	5.79376	0.790294
MXD3	13.2041	13.4233	7.29677	6.8286	0.788251
CD99L2	22.6374	23.7742	12.7478	11.8532	0.786821
NIT1	15.1678	16.2301	8.11881	8.49823	0.786369
FBXO43	2.41962	3.20156	1.5697	1.3792	0.786075
PIK3C2A	13.1416	13.458	6.85226	7.26305	0.785787
WTIP	0.452295	0.403253	0.197863	0.253906	0.785559
CDS2	7.31412	8.51614	4.17025	4.19831	0.782739
PRKAG2	9.90093	12.0754	6.24659	5.36993	0.782732
RP5-1074L1.4	1.47576	2.09615	1.00346	0.870294	0.782436
LMBRD1	15.7085	19.2516	9.43408	9.01254	0.782297
CDC25B	14.4113	22.8138	10.3959	9.0246	0.781327
PINK1	8.4545	8.51903	4.81039	4.2442	0.780583
ITPRIPL2	2.4657	2.95081	1.3604	1.50508	0.779879
CALHM2	5.79556	5.81916	3.08508	3.10665	0.779859
CDC42BPB	5.35547	7.64101	3.49181	3.32629	0.779803
CXorf23	2.72174	2.78212	1.50149	1.43039	0.779613
C5orf42	2.39625	3.33635	1.39214	1.61678	0.779549
CCPG1	32.7322	29.1959	16.5594	16.7192	0.77783
RAPGEF2	11.6729	14.0797	6.84986	6.79036	0.777597
CTD-2228K2.7	38.1173	44.7229	21.8921	22.0609	0.776865
ZFP36	24.4566	33.7247	14.7095	15.9336	0.775622
ULK4P3	2.91864	3.52616	1.51847	1.90121	0.774933
GTPBP2	43.0913	43.1733	23.2891	22.9377	0.773849
FSIP2	2.18564	3.87097	1.61414	1.5455	0.773764
PHC1	0.895171	1.75926	0.690784	0.685856	0.773034
CASP10	8.37899	8.57738	5.15378	3.96317	0.771288
NDC80	44.285	49.2029	25.5375	24.449	0.769998
RP11-886P16.3	7.53045	7.84627	4.19796	4.05708	0.769622
CTC-205M6.2	2.11054	3.07521	1.56599	1.18778	0.76786
RP11-486O12.2	0.319694	0.562323	0.240526	0.223447	0.767847
TET2	6.75905	8.21451	3.90583	4.07486	0.767687
PKD2	3.95188	3.90155	2.21206	2.01328	0.766974
IPO13	11.8341	16.8577	7.443	7.74774	0.766059
ARHGAP25	3.46851	3.41219	1.9239	1.78746	0.765727
RP11-373L24.1	1.37769	2.0815	0.888951	0.939261	0.765393
CNOT3	12.6279	15.924	8.02504	7.20188	0.765335
BRD8	38.8197	47.5949	23.4941	22.6569	0.764668
MILR1	16.745	20.4588	10.835	9.07702	0.764079
SDCBP	75.5066	84.3556	41.6071	44.178	0.763681
DUSP22	23.3363	24.2949	13.0204	12.6388	0.763004
ATP2B1	35.6731	37.902	20.2473	19.3784	0.76276
RP11-10E18.6	1.4755	1.77156	0.923715	0.816665	0.762159
PLBD2	3.13707	5.73054	2.4771	2.1866	0.761765
SEMA4B	2.05806	2.09041	0.933853	1.31134	0.760345
LATS2	4.39377	4.17859	2.26907	2.37203	0.760158
CARD19	19.3092	19.6818	11.5377	9.56381	0.7593
HECA	9.29097	11.3204	5.56167	5.50191	0.757513
TCTN1	3.99548	4.43327	2.4133	2.1335	0.757112
RP11-458D21.5	1.74875	2.72382	1.04467	1.32686	0.756725
PELI2	8.3237	10.1079	4.64937	5.24884	0.756435
MXD4	10.4942	12.0179	6.32516	5.83901	0.752964
MGEA5	51.111	67.5854	32.3387	31.3677	0.752057
TGFA	9.65184	9.17859	4.96828	5.3093	0.750335
ZNF836	5.10549	6.71844	3.42597	2.94026	0.750132
GCNT1	21.3945	27.3792	12.4393	13.8011	0.750053
ING4	23.8389	21.5069	11.7711	13.0646	0.748703
ZNF671	1.21299	1.33777	0.728824	0.657513	0.747491
ZNF846	3.19523	4.83625	2.13003	2.17466	0.74556
DAB2	1.62031	3.22637	1.38289	1.18048	0.745306
TPP1	17.3047	35.1877	13.5301	14.2245	0.74473
GBP3	2.8309	4.16861	2.11447	1.65175	0.744205
RP11-81A1.6	1.11061	1.51976	0.694214	0.722951	0.742804
SERAC1	2.57955	3.099	1.65944	1.43142	0.742462
STX5	18.6547	20.0392	10.4794	10.6339	0.74235
SGTB	2.78789	2.73594	1.43447	1.5855	0.742302
TMEM45A	6.55017	8.71195	3.84893	4.39663	0.742049
GDI1	9.78044	10.3191	6.19736	4.8164	0.740484
TFAP2A	5.46061	9.5996	4.16694	3.88373	0.739474
MVK	16.7014	17.9761	9.07591	9.88692	0.738989
FUT8	5.88567	6.23747	3.17579	3.46318	0.738196
LRG1	15.1005	16.1222	8.27029	8.82052	0.737946
CNKSR3	0.894374	0.821452	0.478968	0.464741	0.737724
PPFIBP1	22.8079	24.9333	12.8619	13.2581	0.737181
LYSMD4	2.15721	2.43499	1.10182	1.40621	0.736827
AC007743.1	1.49592	2.50215	0.959729	1.17761	0.736461
RGS20	3.49601	3.64464	1.86849	2.04815	0.735475
RP11-550E22.3	5.71184	8.89755	3.70721	4.16933	0.735265
TNFSF10	4.40863	4.91197	2.72654	2.37972	0.735205
MIPOL1	0.750377	1.09211	0.518326	0.479256	0.734846
IFNAR2	7.37351	12.4835	5.54106	5.1133	0.734707
LPP	6.93434	8.50208	3.98008	4.43774	0.734157
SPC25	13.5458	23.1959	10.0307	9.6826	0.734079
CCDC150	13.1683	14.1075	7.41579	7.56232	0.733425
METRNL	27.4194	29.6958	15.834	15.5209	0.733419
NDRG1	19.6309	16.736	10.385	9.83658	0.732933
EPHA1	3.97727	4.01137	2.17036	2.23103	0.73282
ZNF555	4.64117	5.16452	2.89425	2.48649	0.732397
TPGS1	6.6401	6.90493	3.59239	3.85906	0.732114
ZNF311	1.54422	1.64143	0.965822	0.789019	0.731344
GLIPR1	32.8316	38.9028	20.0145	19.2965	0.730209
PDE4DIP	7.6831	10.3835	4.89426	4.93715	0.730138
RMI2	7.75804	9.99248	5.23253	4.47133	0.729391
IL4R	16.5391	20.3492	10.1974	9.9887	0.729342
CD99L1	4.51541	7.03266	3.3375	2.92836	0.729203
MTHFR	6.64632	8.40448	4.10861	4.11575	0.729068
CLIP1	19.4315	23.052	11.7974	11.4965	0.72889
ALOX5AP	10.3314	11.4427	6.09397	5.88816	0.728113
CCDC186	8.5075	7.9073	4.34637	4.77119	0.727054
MAP3K5	11.2864	12.7817	6.76837	6.47656	0.726986
SULT1B1	0.903094	1.31912	0.564136	0.643469	0.726985
ING2	10.9451	10.7222	6.01288	5.98905	0.726975
PTGS1	1.18996	1.53422	0.776	0.715073	0.72695
RP11-1212A22.4	23.7263	27.5773	14.7061	13.5079	0.726424
NBPF1	7.4882	8.28221	4.75782	3.95916	0.724429
CENPI	18.6012	20.446	10.5196	11.0328	0.723915
BBS10	3.28972	3.60131	1.93553	1.87051	0.723807
PCNX1	11.3309	12.0109	6.68408	6.23877	0.723212
LRP10	8.10749	9.95455	5.09989	4.82437	0.723196
KIAA1109	10.7862	13.4098	6.97114	6.32905	0.722516
TSPAN31	20.9743	19.1179	10.6381	11.7233	0.721657
STK3	14.4828	16.3678	9.11508	7.95909	0.720435
CCDC69	9.79344	10.7674	5.25931	6.11314	0.720047
FAM111A	47.7189	46.6078	27.6527	24.9329	0.719555
CCNK	10.7357	21.8642	8.42723	9.11363	0.719342
HOOK3	29.6984	36.4347	19.175	17.2985	0.718745
CUX1	13.8893	23.3695	10.3446	9.89451	0.71824
LFNG	5.7243	6.89014	3.43708	3.52771	0.717389
CDC42EP4	6.09636	6.8526	3.64847	3.52753	0.717348
LASP1	60.4985	70.8599	37.3875	35.2807	0.717194
MSMO1	11.4188	13.7017	6.88719	6.99513	0.716999
EIF2AK3	9.19544	5.8852	4.26574	4.309	0.716434
TMEM131	9.58307	16.8328	7.03541	7.29877	0.715908
MOV10	21.2506	22.9997	11.6986	12.8775	0.715873
ATP8B4	72.2426	75.0274	40.0839	41.936	0.715573
COQ10A	4.72176	4.75806	2.48561	2.78542	0.715048
R3HDM2	19.4828	32.2548	13.8715	14.3065	0.714666
MYO6	12.706	19.0107	8.52121	8.84843	0.713919
SREBF2	31.4564	50.8259	22.9248	21.9895	0.713489
GOLGB1	14.8208	15.822	8.47273	8.59659	0.713373
RP11-641D5.1	123.025	135.863	53.1611	90.5433	0.713185
DIP2A	8.20807	10.9099	5.18783	5.35522	0.712851
CIC	8.79489	13.1405	5.74262	6.27928	0.712742
PTAFR	1.8444	2.56477	1.1499	1.27709	0.711367
FAM214B	2.36486	2.68491	1.31095	1.49526	0.71129
CBL	9.39931	14.3337	6.39915	6.60993	0.711137
ARAP1	31.659	41.8359	20.516	20.0768	0.71064
ZMAT1	0.787536	1.35429	0.498456	0.671863	0.710254
ENTPD7	8.73502	11.1023	5.6147	5.38328	0.708349
WDTC1	6.29048	9.10456	4.28713	4.19864	0.70774
NQO1	33.0166	29.1582	17.234	17.8575	0.706814
CTD-3014M21.4	1.68096	2.3494	1.00299	1.2243	0.70596
SUCNR1	1.03811	1.48369	0.662197	0.730662	0.704988
RP11-346D14.1	2.32874	3.57618	1.66853	1.58812	0.704982
IFT80	11.3866	11.8194	6.59601	6.42132	0.704936
WASF2	18.1316	26.9773	12.8565	12.0268	0.704313
FOXJ2	2.35039	4.32799	2.08667	1.5704	0.70413
GTF2IRD2	8.39	9.64635	5.31214	4.77994	0.703625
PRDM2	5.77173	9.08423	3.88788	4.29322	0.703619
TRIM36	4.93291	4.26501	2.56997	2.63194	0.703585
LRRFIP2	21.2137	19.6411	12.3038	10.7648	0.703522
EFNA4	4.90925	4.81269	2.70317	2.75966	0.703221
ZKSCAN3	9.69432	12.8157	6.21904	6.28714	0.702871
PRKAR2B	6.36696	9.14605	4.51588	4.06951	0.702746
NF1	10.0617	15.7827	6.97042	7.26943	0.701952
GTSE1	20.038	26.9008	13.0241	13.058	0.701032
C2CD3	6.46594	12.5442	5.60309	4.77738	0.700576
XXbac-BPG299F13.17	1.48192	1.90442	1.02189	0.870686	0.69959
ATG9A	10.7352	14.308	6.88061	7.05053	0.69937
RNF213	13.5998	18.3465	9.10015	8.66716	0.699341
BRWD3	7.1279	10.4103	4.73103	4.98224	0.699336
ATP10D	8.2693	6.50353	4.34817	4.08556	0.698831
APOLD1	4.43667	5.29068	2.79103	2.66289	0.698001
MDP1	9.91597	9.79193	5.72048	5.40613	0.696391
ARNT	38.1281	41.0992	21.7908	22.851	0.695914
NPEPPS	22.1243	33.3697	15.7123	15.0876	0.694457
NOTCH2NL	42.673	62.4352	27.7439	30.6574	0.694444
KIAA0895L	4.55825	3.71729	2.54799	2.18059	0.694112
PCNX2	4.16355	3.71425	2.34645	2.13234	0.693705
ARMCX3	11.3027	10.0309	6.15841	5.99481	0.693433
ARFGAP3	16.4993	15.194	9.41873	8.61455	0.693421
RIN3	1.46281	2.17496	1.10578	0.922627	0.693037
KIF13B	3.14777	3.47836	1.82299	1.91315	0.692898
SWAP70	14.8849	17.0831	9.07897	8.92125	0.692731
TYROBP	31.3611	31.046	16.8956	18.4596	0.692575
NEK2	46.2244	39.5449	25.529	23.5063	0.691947
ARHGEF3	4.44142	5.25046	2.73994	2.71343	0.69156
OTUD7B	6.36549	9.45542	4.31846	4.48518	0.690945
CASP9	3.58362	3.73344	2.1092	2.03163	0.690923
E2F2	6.5429	7.88777	4.19539	3.92873	0.690272
IL3RA	25.5218	28.0375	15.4158	14.8738	0.689704
MXD1	6.4823	8.27384	4.3875	3.90666	0.689421
OAS2	0.639186	0.94547	0.408261	0.472646	0.688501
FBRS	12.4717	17.677	9.15877	7.72171	0.688162
RP1-224A6.4	5.99021	9.97913	4.6486	4.20202	0.688096
ATP9B	12.8918	16.159	7.46765	8.87329	0.687556
LPAR2	4.8895	5.78931	3.33944	2.70128	0.686087
PNRC1	78.4783	104.051	52.6578	49.9207	0.685774
PBXIP1	21.5376	21.4007	13.3756	11.1197	0.685769
STARD4	8.83098	9.02449	4.81636	5.33389	0.685738
FAM168A	7.05006	8.64444	4.59487	4.25969	0.68573
AJUBA	2.20518	1.77925	1.19694	1.09095	0.6856
ABAT	1.31105	1.50814	0.82901	0.766214	0.685355
CENPF	112.977	112.546	63.9606	64.6731	0.684539
USP53	2.88933	3.66246	1.66777	2.02601	0.683847
FCHSD1	7.69594	10.1307	5.40436	4.65181	0.682066
WASF1	4.7291	8.49957	3.59336	3.747	0.681913
WDFY3	16.6177	22.4675	11.4189	10.5936	0.681529
NSFP1	11.417	11.9735	7.12462	6.22619	0.681164
HMMR	58.6638	58.8575	34.3453	32.8315	0.681077
SLC35B4	15.3448	15.9201	8.52727	9.29748	0.680995
TBC1D17	4.12208	4.55691	2.78005	2.17336	0.68089
RRAGC	5.15702	8.83233	3.94741	3.84757	0.680808
RP11-37B2.1	4.15211	4.58127	2.85574	2.13479	0.680464
TMEM107	8.74612	9.30487	4.54625	5.71763	0.679944
SSH1	7.65597	11.9525	5.48146	5.49428	0.679804
PTS	17.9114	17.9386	10.4493	10.0651	0.678665
PITPNM2	7.65086	10.2453	5.23766	4.878	0.677232
SAP130	7.13752	10.7874	4.93347	5.133	0.677203
CARF	4.76084	5.53348	2.969	2.88407	0.676293
RAB2B	6.29846	6.73189	3.68874	3.76838	0.673938
BAZ2A	17.9482	28.5825	13.6154	12.5189	0.673723
NRBP1	33.6352	36.4642	20.4484	19.6698	0.673684
IQGAP3	12.9717	17.8636	8.53622	8.91864	0.671971
MMP14	48.7144	46.957	28.0033	27.1498	0.671617
DDIT4	178.185	123.317	87.6787	88.9901	0.671449
NPC1	9.39163	12.858	6.07411	6.53705	0.670971
KLHL2	16.266	15.4474	9.88658	8.41344	0.670901
CCNDBP1	31.2644	31.4717	17.937	18.1692	0.670591
RP11-262H14.1	5.19973	5.91161	3.28528	3.07772	0.668887
TECPR2	2.57758	3.86693	1.91857	1.73349	0.66645
RNF10	63.2774	65.9898	38.6253	35.9147	0.665745
DLGAP5	59.9401	60.5079	35.3592	34.221	0.665354
BBS4	7.48492	9.91989	5.38678	4.54583	0.665217
ASPM	37.4176	48.3257	24.5806	24.3495	0.665114
SHCBP1	35.2411	42.4277	23.0777	21.4332	0.664481
DAG1	4.57889	6.01387	3.1902	2.85898	0.664324
KDM3A	20.4034	25.9483	12.4478	14.0288	0.663996
PIP5K1C	12.6803	22.4937	9.97125	9.80982	0.663986
AP000295.9	3.28045	4.54469	1.97472	2.4756	0.663498
CLDND1	30.5212	37.8621	20.3814	18.8276	0.661844
DLX4	2.86379	4.60358	1.9421	2.28225	0.661723
RERE	5.98082	9.77074	4.02676	4.88659	0.661273
FADS1	6.68501	6.1881	3.72072	3.76681	0.660157
PPM1K	8.62148	8.87776	4.94322	5.18438	0.660139
ARL17A	2.74759	3.89918	1.73009	2.06601	0.659583
WNK1	89.457	140.303	63.4099	66.9486	0.659189
SLC29A3	2.93987	4.32604	2.24392	1.90185	0.658494
PRC1	99.8814	91.0298	56.4687	54.9351	0.658063
TCTEX1D1	4.17842	5.56057	2.72556	2.85039	0.65806
ZNF20	5.86324	6.01234	3.31209	3.56969	0.656901
MVD	19.79	19.0681	11.2542	11.3683	0.656799
CXorf57	5.29192	6.19594	3.67034	2.97221	0.656365
ACPP	22.8854	26.4824	14.2211	14.2997	0.655359
SPINT1	2.41077	2.77129	1.59162	1.4073	0.655214
DCAF5	3.66925	3.82969	2.25229	2.10304	0.654826
WWP1	4.83887	10.0495	4.20676	4.162	0.654578
BTRC	5.90834	6.79951	3.66135	3.68595	0.654141
ARID4A	7.35245	10.6367	5.46589	4.82849	0.65398
ASAP2	3.09419	4.21965	2.05483	2.14066	0.653726
CPEB2	8.21086	14.2223	6.26186	6.47302	0.653204
RNF122	3.39576	3.45579	1.85355	2.1275	0.653155
FKBP11	3.66914	6.20592	2.85583	2.77195	0.652824
ARHGEF40	27.939	30.4163	16.9049	16.9662	0.652776
PDLIM7	27.3255	32.116	17.1556	17.2161	0.652629
STRIP2	5.94611	6.027	3.57002	3.39922	0.652264
EFCAB7	3.06985	3.46251	2.00908	1.78042	0.652047
ANKRD44	14.1941	16.1489	9.48096	8.12106	0.651757
SERINC2	14.471	19.2084	10.0452	9.33474	0.651739
PGM2L1	1.68034	1.82213	1.04418	0.991171	0.651199
SAMHD1	39.5317	43.5588	23.3713	24.8781	0.650986
MAPK7	3.93923	5.25572	2.72484	2.56915	0.650889
TMCO3	19.715	22.1481	11.9619	12.3468	0.6502
RAB13	29.9642	27.111	17.6649	15.8383	0.650026
CIT	26.5834	39.1238	19.2947	18.3673	0.649744
NCOR2	20.9035	37.103	17.5381	15.4297	0.649604
KIF14	34.0299	38.2972	21.2804	20.7612	0.648604
RP11-287D1.1	2.31772	2.92023	1.62569	1.4086	0.647467
IL10RB	19.6027	21.6217	12.1055	11.9006	0.647375
RMI1	12.9844	21.6355	9.43446	10.3338	0.646289
VASH1	3.35574	4.41993	2.26817	2.22313	0.645993
ZNF611	13.56	16.9126	9.21646	8.46712	0.644973
ZNF503	2.69647	3.03826	1.67069	1.6714	0.644358
MBNL1-AS1	4.47721	5.7908	2.96865	2.9776	0.643814
MALT1	9.81962	12.1315	6.04951	6.68661	0.643634
SOBP	4.78259	8.09902	3.60974	3.76032	0.642732
DENND5B	8.35277	10.4803	5.28374	5.64375	0.642723
EPS8	8.65896	9.88257	5.51098	5.3053	0.642571
BAG3	5.19874	7.08692	3.75072	3.36016	0.642508
UNKL	8.57069	9.91138	5.60707	5.16779	0.642061
DLG4	4.98398	7.79432	3.65975	3.68465	0.641447
OTUD5	15.4889	18.6753	10.1656	9.72546	0.641429
CEP85L	7.17944	7.39791	3.95949	4.58744	0.641048
ACP2	7.11996	7.97273	4.6273	4.19456	0.640766
ZNF236	10.2807	7.96241	4.79541	6.03639	0.639988
TFDP2	10.002	11.3374	5.43491	7.04202	0.639355
ITSN1	8.07246	7.75141	4.6505	4.67992	0.638762
PTPRS	4.90829	4.54322	2.94597	2.63346	0.638618
ZNF513	4.8689	4.64273	2.79898	2.80387	0.638319
GBE1	25.2827	26.5146	15.3302	15.112	0.637582
RASA1	7.7074	9.31076	5.11219	4.82268	0.637484
RNF103	2.90797	4.81404	2.51409	1.93311	0.636412
RP5-1086D14.6	4.78991	7.79691	3.62932	3.61587	0.635746
PTPN22	8.29131	9.16525	4.99681	5.24369	0.635477
TRPV1	1.88502	3.01213	1.42051	1.40288	0.635404
PEAK1	5.39033	7.94053	3.60953	4.10839	0.635324
NCOA7	11.2745	12.3688	8.0384	5.88677	0.63518
SH2B2	5.26837	6.55441	3.42172	3.48199	0.63475
CTB-89H12.4	2.33739	3.19784	1.63301	1.58346	0.63454
MEF2A	6.95789	12.4917	5.50503	5.65353	0.634437
SERPINB6	1.85183	1.84545	1.02751	1.15632	0.633671
KIAA1841	4.26784	6.2868	2.69798	3.41354	0.632455
GDAP1	3.62575	3.5239	2.21092	2.02068	0.632009
BTN2A2	4.72369	4.28024	2.71113	2.6393	0.631338
G6PD	19.2374	21.9174	12.3697	11.839	0.630365
PLEKHM1P	4.19397	6.11819	2.94737	3.04983	0.629663
SLC38A7	3.81488	4.72192	2.32953	2.67676	0.629528
ZC3H12C	5.87305	6.42339	3.69775	3.5538	0.629343
RAP2C	20.6827	18.3785	11.4551	11.8045	0.628552
NHSL1	2.72194	4.75917	2.32068	2.00075	0.628496
NCOA2	20.0764	25.504	13.1808	13.5267	0.628008
PHTF1	18.5427	19.3376	11.5218	10.9225	0.626162
PYGB	29.0366	31.2782	18.2195	17.4797	0.625662
SNAP29	16.3767	16.6534	9.43091	10.1525	0.625367
C9orf72	7.10856	7.4216	3.99985	4.60973	0.624394
ZMYND8	11.4709	11.9046	6.27384	7.58616	0.624293
DOCK6	3.28087	4.99665	2.51191	2.31771	0.623542
NCOA1	5.0095	6.05621	3.26799	3.25262	0.623464
STX16	6.85944	14.9596	6.46931	6.04843	0.623258
KIF20A	49.7365	51.357	31.0127	29.0652	0.62306
CD70	71.2255	67.9154	41.5599	41.4397	0.622631
KCNQ1OT1	0.388945	0.567404	0.262904	0.295636	0.622592
TRIM66	6.12223	8.59216	4.23131	4.38729	0.622404
SCAI	4.43711	4.6551	2.53086	2.86537	0.621273
MBNL2	3.6105	4.50351	2.23227	2.54591	0.621179
FAM212B	1.02447	1.42334	0.794202	0.655045	0.620888
TLE4	30.8254	36.9001	20.9368	19.0971	0.620449
PAPSS1	27.8375	24.5945	15.8587	15.6019	0.619756
FBXO11	13.2133	25.6067	11.2782	11.1583	0.61863
TMEM9	10.0754	10.1776	6.15725	5.92586	0.617931
HNRNPUL2	6.58252	12.2314	5.41158	5.48899	0.617565
ZCCHC14	2.42005	5.88186	2.3313	2.41809	0.617483
SSBP3	15.5578	19.2822	11.2161	9.41041	0.617125
TSPYL4	1.27896	1.7758	0.906858	0.891468	0.616111
RNF130	37.9861	42.6032	24.0135	23.8992	0.615879
HERPUD2	8.80681	9.19207	5.28065	5.45031	0.615747
ABC12-49244600F4.3	4.3806	5.36071	2.86503	2.90834	0.615517
FLOT1	12.0783	13.0798	7.16509	7.82015	0.614833
BMS1P4	2.72361	3.31699	1.755	1.8241	0.614607
RP11-137L10.6	4.47784	5.01293	2.85592	2.78668	0.614504
ARHGEF11	13.0151	15.3089	8.05697	8.76129	0.613978
MAGED2	17.0875	17.4803	10.5036	10.1755	0.613512
RECK	1.71067	1.97671	1.16848	1.02564	0.613341
AKAP13	15.2771	19.9971	10.3281	10.5252	0.613081
CECR6	2.53313	3.78559	1.92562	1.79092	0.613024
CBR3	5.25725	6.10331	3.47815	3.28301	0.612261
TNFSF13B	44.5034	42.5432	25.8097	26.4533	0.61211
C20orf194	3.83021	5.027	2.59293	2.64457	0.612061
PRICKLE1	4.32002	5.67346	2.4219	3.49345	0.611845
FER	6.79734	7.13843	4.2654	4.06861	0.611555
CEP55	48.3719	42.4498	27.8302	27.0046	0.611382
SYCP2L	10.6103	10.5323	6.37317	6.30563	0.610562
AIDA	12.1572	21.9532	10.2211	9.68144	0.610444
SUFU	2.42784	3.93495	2.01777	1.7191	0.610182
UGDH	11.6826	13.889	8.01006	7.22299	0.60982
NPTX2	4.92888	5.06565	3.12541	2.86872	0.609735
ZFYVE1	1.44875	2.82975	1.29968	1.18531	0.609465
SH3TC1	3.50874	4.65373	2.44884	2.38855	0.608675
MTA3	6.9044	8.60275	4.52125	4.70445	0.607998
HMCES	12.8457	15.9438	8.9689	8.17951	0.607096
ZSCAN30	3.66974	4.98948	2.38917	2.74124	0.606536
RUSC2	3.7485	4.36636	2.5237	2.32565	0.606378
SP9	3.13906	3.29083	2.0761	1.7873	0.606275
LMBR1L	13.906	18.7952	10.3122	9.1173	0.606272
TRMT1L	18.9045	19.6663	11.6616	11.5121	0.605942
CDKN2C	78.9538	77.5447	47.4731	46.8854	0.605396
FOXM1	26.4704	39.3387	19.2566	19.6253	0.604608
POLR2A	34.9569	60.1406	28.5968	27.2378	0.604305
ZNF345	3.23117	4.11639	2.09492	2.28867	0.604145
RFX7	3.47848	7.33	3.07998	3.20411	0.604143
AP1G2	5.03171	4.60489	2.8529	2.97381	0.604128
BET1	10.9578	10.3799	6.59267	6.29456	0.604064
ZC3H7A	19.7813	26.6122	13.5079	14.0621	0.604048
TULP3	5.33871	5.84664	3.40249	3.31163	0.603599
C7orf31	2.10059	3.15757	1.6107	1.50396	0.603124
FLYWCH1	7.40656	10.597	5.08674	5.57948	0.602928
CRY1	7.89961	7.28319	4.82016	4.37694	0.60255
SIPA1L3	6.81759	11.1812	4.88524	5.72117	0.601897
CALCOCO1	8.88191	10.1331	5.79807	5.61389	0.601541
ZNF609	6.17107	10.5935	4.94132	4.91957	0.601201
GALNT4	2.00935	2.14039	1.15217	1.34313	0.599503
MYLIP	29.7054	25.591	16.808	16.8858	0.59916
CDKN1A	57.2453	64.2636	37.3744	35.7444	0.598839
NIPBL	24.7606	38.6856	17.5666	19.9732	0.598592
CCHCR1	25.9242	24.199	15.3941	15.0435	0.598299
MYO5A	7.19237	8.85547	4.9537	4.66737	0.598254
CAPN2	27.951	30.1501	17.5828	17.4534	0.598235
PRCP	14.3646	14.4802	8.85235	8.60581	0.597892
CLASP1	16.5025	23.2739	11.819	11.8594	0.597834
MBOAT7	15.9027	20.1952	11.645	9.9822	0.59779
PHACTR4	5.62797	9.92452	4.87346	4.30169	0.597063
NXPE3	3.52031	4.94602	2.71198	2.33739	0.596959
ITPR1	11.633	14.5572	8.14167	7.56733	0.59605
IRF7	7.78557	8.33392	5.02639	4.71439	0.59571
RP1-80B9.2	5.76621	7.26832	4.05105	3.77122	0.595427
RWDD2A	2.1557	2.37223	1.50328	1.23263	0.594875
GABARAP	65.7475	89.9797	46.5885	46.4769	0.594597
TCP11L1	3.35202	4.84437	2.59652	2.29812	0.594193
RP11-218M22.1	3.01033	3.81394	2.00033	2.09498	0.593312
STX3	13.4136	13.9226	8.04124	8.53222	0.592942
STRN	16.1304	16.4324	9.82186	9.93952	0.592536
LLGL2	9.80191	9.92303	5.91023	6.05067	0.592507
SEC24D	32.3515	39.9251	21.9692	21.515	0.592187
CMAHP	11.4023	13.3346	7.17038	7.74815	0.592059
ORAI3	6.90423	8.17085	4.7839	4.3189	0.591201
RUFY2	4.92284	5.86092	3.51909	2.99871	0.591052
RNF19B	6.57147	8.3422	4.80341	4.17952	0.589927
ICA1L	2.7125	3.11755	1.85818	1.67316	0.589237
KIF23	32.797	38.9207	21.7992	21.5171	0.589213
PIK3R1	23.7119	28.0433	15.2187	16.0499	0.588629
IDS	5.0986	7.9613	3.74954	4.03832	0.588572
ZNF341	1.39089	2.00608	1.09095	0.948335	0.588558
CPD	33.2515	34.8113	20.6527	20.7383	0.588376
KANSL1	14.5275	22.6552	11.3405	10.8496	0.58814
CHPF	4.17749	4.8989	2.85296	2.63959	0.588089
ZNF449	1.89094	2.05923	1.1664	1.23049	0.587082
KMT2E	16.2891	21.2994	11.4493	11.1828	0.586923
IQGAP1	78.8409	87.8839	51.6033	49.6327	0.586355
RALGAPA2	7.60606	9.47032	4.67732	5.63285	0.58576
SOS2	8.97511	10.2865	6.10438	5.58534	0.585454
ATP5I	205.659	220.801	294.512	289.637	-0.58498
BCKDHA	9.759	13.6853	16.1483	15.5551	-0.585084
ZNF84	13.8568	16.708	19.925	21.7099	-0.585555
MT1G	24.2537	31.2965	37.5087	38.0466	-0.585658
TMED3	24.6891	23.4176	33.816	32.514	-0.586051
B4GALT5	5.75095	6.37007	8.53315	8.06201	-0.586709
PPM1G	44.587	42.3591	60.754	59.2557	-0.586975
ANP32A	119.578	99.6713	157.181	147.512	-0.587293
PRR13	78.7546	81.9087	112.813	108.023	-0.587468
CHSY1	10.9523	11.8062	15.0292	16.1902	-0.588122
MAPKAPK5	24.3037	28.1731	35.7755	35.9705	-0.588158
HNRNPL	203.784	260.799	330.572	301.92	-0.588194
EPB41L4A-AS1	57.2082	55.3668	77.8102	77.4403	-0.588202
TXN	137.867	150.083	195.802	199.235	-0.588238
ZNF395	26.0925	17.9886	28.9596	32.8931	-0.588831
COX16	9.40242	12.6563	15.1364	14.8318	-0.588856
FAM162A	20.9528	21.5965	30.3364	28.1991	-0.588864
MTIF2	27.1437	27.2067	38.2568	36.6951	-0.589527
EMC2	22.9748	21.0981	31.1128	29.9124	-0.58953
USMG5	287.951	353.437	441.184	434.69	-0.589991
RAP1GDS1	15.596	16.032	21.08	22.4658	-0.590129
NUBPL	4.08833	4.81376	6.68545	5.51757	-0.590263
THEM4	4.96414	6.80698	7.46545	8.5167	-0.590388
NFS1	9.83679	12.4657	15.9571	14.5093	-0.591058
MIF	196.949	231.441	298.254	288.521	-0.591162
CTSG	335.231	356.386	484.25	467.886	-0.591175
COMMD9	34.8453	37.172	49.6511	49.415	-0.591248
GSR	24.0065	24.5441	33.1877	33.7575	-0.591315
PPFIA3	1.8039	2.21037	2.73039	2.75725	-0.591738
ZNF286A	7.83704	8.16627	11.6869	10.3957	-0.592548
SLC39A11	8.89107	11.0472	13.1077	14.1444	-0.592757
NDUFS6	48.9556	43.5076	66.7292	61.8375	-0.592832
ZNF3	10.8295	12.2353	15.5811	16.0969	-0.593028
HDDC3	9.76519	10.4181	14.5574	13.2329	-0.593262
PTDSS1	121.287	118.388	167.264	164.591	-0.593468
TXLNG2P	12.4055	14.2541	19.0335	17.5993	-0.59385
ELP5	35.3082	38.3008	50.9665	50.4123	-0.593868
EMC8	13.5986	14.63	19.0098	19.8877	-0.594353
ERVK3-1	17.762	19.9527	25.1791	26.6887	-0.594636
RAD23B	23.6792	29.4538	35.8762	36.8668	-0.594905
CH507-42P11.8	1.68964	2.19937	2.71053	2.60638	-0.595155
DDX24	50.6617	53.202	74.6134	68.9208	-0.595683
EPT1	5.90946	6.23408	8.26223	8.50038	-0.595794
LDHA	262.302	258.346	376.233	345.843	-0.596092
RAB40C	4.38669	5.06035	6.56833	6.42574	-0.59613
ANKRD46	6.42902	7.81612	9.95217	9.61223	-0.596656
NCOA4	81.3659	80.1525	113.289	110.769	-0.596743
RSU1	22.9503	23.0415	31.8836	31.8088	-0.596745
TARS	144.569	133.422	196.633	190.3	-0.596806
TBKBP1	3.7295	4.14464	5.07632	5.76515	-0.596899
DFFA	12.4844	10.7079	16.2977	16.0676	-0.596901
MRI1	13.0426	13.8032	18.9157	18.1929	-0.597189
SRP72	59.5229	67.8476	91.1951	84.3214	-0.597347
MTRR	34.3145	37.6161	53.6387	45.7292	-0.597584
TMEM141	19.2634	19.5749	26.4415	27.3123	-0.597806
HACD1	11.4688	14.0391	18.0752	16.9895	-0.598145
ATP5G3	128.644	151.133	198.227	186.985	-0.598381
NUBP2	18.6299	20.2344	27.3558	26.3369	-0.59842
DARS	74.6369	62.5707	98.2245	93.8832	-0.598811
YES1	3.8301	4.69218	6.42438	5.30364	-0.599084
RP11-212P7.3	9.36538	11.8349	13.5831	15.5096	-0.599603
SLC36A1	3.27022	5.32605	6.04503	5.61812	-0.599681
XAF1	11.3799	14.774	17.1011	18.7535	-0.599855
SRI	20.3024	23.3769	29.7452	30.4417	-0.59996
ABHD14B	15.9572	16.9587	24.0726	21.5285	-0.600167
CD33	14.7823	18.9074	22.5847	23.657	-0.600396
P2RX7	4.15937	5.67462	7.00506	6.45692	-0.600435
MRPS27	50.4691	61.982	75.5922	79.1034	-0.601069
MED26	2.79893	4.93751	5.21106	5.23732	-0.601074
PELP1	9.91685	14.326	17.2736	15.8244	-0.601237
CLPP	35.0154	35.0518	48.1462	49.2146	-0.601333
GLS	36.2486	40.8444	53.892	52.6707	-0.601505
ENGASE	7.95593	6.53355	9.77639	10.5102	-0.601536
TMX2	33.2104	35.9179	47.7913	47.9612	-0.601788
ANO5	1.08243	1.16332	1.61292	1.49802	-0.601865
ZNF627	12.5594	13.0489	18.1141	17.4363	-0.601888
MOGS	14.5608	15.3314	21.2535	20.2148	-0.601906
GFI1	30.0538	34.535	45.3616	43.8667	-0.601923
CCDC56	17.0201	16.4588	23.399	23.1951	-0.602067
PRSS57	177.693	170.397	244.087	241.259	-0.602275
CCT6A	117.939	123.306	170.595	164.449	-0.602607
NT5C3A	11.3481	14.4829	17.5706	17.9409	-0.602658
AZU1	327.834	411.242	523.183	494.199	-0.602896
STXBP4	1.92023	2.62338	3.39345	2.84806	-0.603325
THOP1	63.7875	61.6832	86.9063	88.0488	-0.603448
KCNAB2	29.1446	37.6046	45.8571	45.9221	-0.603476
DNAJC19	18.921	23.4968	28.4892	29.9301	-0.603605
ERCC2	11.1313	11.3688	17.1428	14.1807	-0.603777
BTK	32.8797	36.8193	49.1678	47.3844	-0.603943
FTSJ2	20.9299	20.1252	29.969	27.3275	-0.60412
SNHG7	45.8568	43.3767	62.6223	61.9533	-0.604459
FBXL14	2.38154	2.78945	3.75805	3.39358	-0.604668
ERF	12.1542	15.3404	20.6577	17.2751	-0.604998
LRRC58	6.84192	9.44264	11.3346	11.0173	-0.605623
MRPL52	38.8981	38.6745	55.2229	52.921	-0.605629
RP11-53O19.3	2.85749	3.54329	4.40035	4.43463	-0.605655
TMEM222	10.5814	11.3285	15.5953	14.8509	-0.605904
RIDA	8.41171	10.4587	12.9233	13.114	-0.606
THOC7	34.9232	42.7848	55.3266	52.0094	-0.606004
DTD1	15.027	16.6898	21.8364	22.1496	-0.606028
SHQ1	11.4134	12.9332	15.9878	17.7515	-0.606098
RASA3	15.8554	17.6462	23.8283	22.6657	-0.606169
RP11-80H18.3	3.61252	4.30979	5.26907	5.68711	-0.606762
ATRIP	5.8628	6.25752	8.74197	8.11529	-0.606892
RP5-1171I10.4	7.95251	9.80405	12.2613	12.2698	-0.607129
FBXO45	5.96374	7.98307	9.72487	9.47313	-0.607283
TET3	3.17535	4.552	5.32619	5.27874	-0.607794
CFDP1	11.8177	11.7763	16.0785	16.865	-0.608269
DAP3	72.9785	82.2784	109.555	106.145	-0.608556
PYCARD	56.5611	62.0987	81.8095	83.2427	-0.609106
ATP23	27.6195	28.2761	39.7453	38.2559	-0.609119
KIAA0100	37.7804	47.5192	57.7557	60.1354	-0.609341
ZNF770	6.99465	14.7239	15.2886	14.0021	-0.609865
MRPL30	14.0727	16.3122	21.4543	20.7459	-0.610359
CYC1	111.989	128.876	168.551	166.157	-0.610558
PDAP1	48.2831	42.1028	64.852	62.488	-0.6111
LINC00338	2.8863	3.00223	3.77817	4.43026	-0.611482
HNRNPU	329.445	403.433	529.205	487.039	-0.611498
GTF3C2	17.5756	24.416	29.8007	28.0792	-0.611769
PHF5A	29.2429	26.3212	37.965	40.2065	-0.611898
KXD1	41.109	39.8438	60.9967	52.698	-0.612864
ARIH2	23.2187	22.1621	33.1931	30.5547	-0.613033
NMD3	26.3484	24.9142	36.54	35.5039	-0.613049
UQCR11	81.0186	85.5966	119.04	113.857	-0.613169
PSMA3	76.0686	90.5425	119.794	111.842	-0.613206
CD151	19.4378	24.1913	28.7475	31.7184	-0.613331
RP11-320G10.1	53.4731	56.2091	78.184	75.1313	-0.613411
TIMM22	3.32725	3.57796	4.85444	4.78909	-0.613943
PDCL3	5.89085	6.52031	8.94628	8.37396	-0.614686
ABT1	9.18525	9.77459	13.7416	12.7876	-0.615015
HM13	33.4538	39.7682	49.7538	52.1332	-0.615299
MRPS16	70.7237	63.7596	98.3997	91.4939	-0.615843
FOCAD	6.18598	6.08616	8.81105	8.42759	-0.615911
CLINT1	25.6671	29.8565	39.0781	38.3513	-0.616384
PRELID3A	3.10206	4.01794	4.95835	4.9191	-0.616544
SMN1	24.1942	19.7093	33.0327	29.257	-0.616702
TOMM34	7.52616	8.02878	11.0667	10.7149	-0.616891
FITM2	0.65887	0.854399	1.00048	1.09983	-0.61693
C15orf58	1.62938	2.39214	3.16548	2.40767	-0.617586
EEF2K	7.48398	8.77698	11.9428	10.756	-0.617969
DDX3Y	27.5562	25.8638	37.3676	37.9621	-0.618029
TMEM173	37.9153	49.5971	61.3136	60.2287	-0.618841
ZNF597	1.02081	1.04505	1.4987	1.40518	-0.619965
CARM1	8.6014	12.0053	14.7098	13.8625	-0.620437
APEH	60.7134	60.4442	84.2064	86.5228	-0.620732
TYW3	15.7887	16.638	22.8103	22.7712	-0.621166
ASCC3	17.6719	19.9288	27.0199	25.6841	-0.621314
INTS9	14.7363	15.3477	21.6705	20.661	-0.621753
TNFAIP8	15.119	14.8529	21.8258	20.493	-0.622894
DEXI	13.2814	12.6241	18.6223	17.9863	-0.623016
FBXW8	3.14715	4.41543	5.21498	5.29374	-0.623797
C21orf33	6.30233	5.89418	8.50212	8.73894	-0.623935
FUOM	24.3927	23.3217	35.6023	31.913	-0.624161
SPATA2L	1.75535	1.76451	2.72695	2.24771	-0.624216
TCP1	222.826	199.714	304.061	296.26	-0.624342
PRDX1	222.909	223.79	315.582	315.412	-0.624424
MRPL11	53.0658	52.9207	75.5962	74.1469	-0.624527
CNPY3	25.0857	26.1142	36.6619	35.5226	-0.624528
HMX2	5.67133	6.3855	8.43352	8.49417	-0.624777
ANKS3	3.21522	4.01256	4.39219	5.70222	-0.624788
ARV1	12.9507	15.0368	19.8943	19.3486	-0.624865
PACRGL	7.58363	8.13698	11.9439	10.2108	-0.625231
SKIV2L2	50.2433	50.4387	68.9319	73.3309	-0.625312
UNC13B	1.01792	1.11316	1.55267	1.44606	-0.625509
STRBP	14.0082	14.8394	20.6098	20.0598	-0.625538
SCAMP3	29.0951	33.8447	46.4424	41.9649	-0.626362
ARHGAP23	3.16437	4.18518	4.9416	5.31677	-0.626623
NUP62	22.9325	30.9876	38.7172	36.4913	-0.626948
AGAP6	3.58994	4.35329	5.59116	5.54084	-0.626966
HSPA4	92.2324	100.852	137.758	134.356	-0.627042
LYST	56.2831	71.2775	87.3001	91.139	-0.627324
CCT8	176.45	180.175	256.056	248.415	-0.627407
MGST2	26.4165	27.845	38.0522	38.5538	-0.627916
POP5	42.0798	49.8556	63.6235	65.4307	-0.627938
SETMAR	8.85608	8.7885	12.917	12.0629	-0.628441
DENR	26.8256	27.8901	38.9115	38.4682	-0.628652
SNRPF	43.9205	40.5493	62.2478	57.9971	-0.629258
PYGL	80.5387	91.9861	121.564	121.44	-0.629532
LAP3	25.3825	23.1627	34.2056	34.9129	-0.629614
CLTCL1	9.33692	11.6105	14.8401	14.5456	-0.629661
HS6ST1	3.71607	3.74848	5.25696	5.3108	-0.629742
ERICH1	7.72933	11.1191	12.4207	13.8263	-0.6298
G3BP1	77.3804	70.2728	105.906	104.489	-0.629876
LRRK1	4.94064	6.0218	7.66119	7.73189	-0.629917
RAB29	10.0231	11.0012	15.2588	14.4219	-0.629958
TRAPPC6A	5.30795	6.82245	8.66501	8.342	-0.630403
MRPS25	23.9681	20.783	33.4553	30.4428	-0.630461
AAMP	31.4212	26.8588	39.4358	43.8266	-0.630631
KIF9	8.1664	8.48738	13.2163	10.3627	-0.630763
SLC27A4	4.93457	5.09831	7.05116	7.15079	-0.630985
DRG1	32.2528	32.8577	46.5126	45.8238	-0.631326
FCGR1A	30.7307	30.6987	43.4135	43.7102	-0.631458
RITA1	9.20765	10.1852	13.8345	13.5658	-0.632048
MAX	8.62695	9.7849	13.3484	12.6348	-0.632137
NGLY1	11.9122	12.9291	17.5249	17.6328	-0.6334
ADPRHL2	8.98438	9.52197	13.3344	12.8957	-0.633886
ENO1	790.994	800.012	1141.71	1122.15	-0.635235
PGAM1	248.547	261.79	367.061	357.849	-0.63568
RHOF	3.1686	4.457	6.05508	4.64556	-0.635809
TMA7	146.51	180.352	241.078	219.81	-0.635921
ZNF480	13.6572	11.6934	18.912	17.4512	-0.636234
GPN1	17.9977	20.097	28.229	25.7601	-0.636782
ARL16	9.84929	10.8059	14.0813	15.1796	-0.636953
DCTD	24.2283	23.5265	34.9111	33.2272	-0.637042
NME1-NME2	18.8214	11.29	23.9083	20.0538	-0.637152
ZNF324B	4.09785	3.43881	5.56522	5.24001	-0.637235
NUP153	22.4981	29.3792	36.8809	36.1004	-0.637254
MESDC1	1.82553	2.06839	2.75374	2.75982	-0.637279
SEMA4C	9.12019	8.95023	12.4491	13.3071	-0.637369
DHX15	56.1242	60.7538	83.0369	82.9727	-0.637795
AFG3L2	32.996	31.7234	46.4094	46.1025	-0.638716
LILRA2	7.09329	7.2671	9.96731	10.4737	-0.638783
CBWD1	35.8518	31.2735	46.8146	49.5603	-0.638832
FBXO4	13.5588	12.2562	18.3517	18.6157	-0.638879
SRSF1	125.21	119.384	175.129	174.938	-0.639565
TRIM35	8.40829	10.6197	13.9182	12.9562	-0.640022
DYRK2	6.21352	7.75623	10.2597	9.48373	-0.640121
EIF4A2	96.2111	92.9234	133.836	136.829	-0.640539
USP10	22.2319	31.6738	39.3896	36.3309	-0.640885
GARS	54.7816	71.5833	89.864	88.3602	-0.641003
ADO	5.60357	7.72931	9.57795	9.19169	-0.641401
PRR3	5.23105	6.44832	8.35098	8.18595	-0.641568
CCDC12	19.1899	19.7331	28.6958	26.9006	-0.642403
C16orf58	10.0876	12.1805	16.5103	15.0656	-0.642487
SPON2	3.27704	3.15564	4.4321	4.76825	-0.642695
NOL9	8.19079	10.2144	13.4989	12.5653	-0.643
PPA1	98.4189	101.165	144.402	140.934	-0.643302
PARS2	1.99331	1.88609	2.91054	2.65061	-0.643508
DPH6	7.15701	6.94299	9.52494	10.6347	-0.643612
HDAC9	13.1821	12.8758	18.0263	19.2791	-0.643673
MPV17	22.5307	25.9918	35.0588	33.9458	-0.644026
SIRPB1	6.51833	10.2044	10.8457	12.5953	-0.644855
IKBKAP	8.86032	10.7369	15.0963	12.7517	-0.645313
TTC13	4.77635	5.4394	7.13913	7.41107	-0.646265
SEPT5-GP1BB	1.70374	1.87726	2.46592	2.64284	-0.646353
PTGES3	117.932	168.4	208.748	194.954	-0.646574
DEF6	20.2145	20.6938	29.6413	28.9649	-0.646603
TSTA3	26.6973	30.1962	40.3798	40.7288	-0.646659
UCHL5	45.2135	65.1953	77.3875	78.1914	-0.646665
FIBCD1	5.63224	6.71208	9.6334	7.94986	-0.646768
MRPS9	18.7403	16.1627	25.3421	25.1293	-0.647972
RP11-345J4.8	2.33051	3.30452	4.21906	3.74845	-0.647987
MRPS23	30.9522	27.536	41.2367	43.208	-0.648181
RP11-706O15.1	7.35556	9.15347	12.0799	11.3986	-0.648505
KLHDC4	12.8322	17.2917	22.3665	20.297	-0.648558
OSBPL5	8.49325	11.0541	14.0952	13.6386	-0.648899
POLDIP2	25.2989	27.9156	39.0666	37.0386	-0.648986
AUP1	34.2052	32.629	48.2706	47.9686	-0.649052
MYADM	4.37161	5.90436	8.3292	6.25929	-0.649088
GEMIN8	4.25762	4.95671	6.86831	6.27831	-0.649112
LINC00324	1.84433	3.06343	3.44265	3.46163	-0.651104
MATK	30.8992	29.2713	43.23	43.5735	-0.651222
CYB561	1.84319	2.37918	2.97126	3.02638	-0.651337
ANP32E	89.2395	63.0893	117.314	105.819	-0.651528
RPP14	5.86592	6.00864	8.38496	8.67462	-0.652208
CIAPIN1	22.4665	22.0656	31.5869	32.6274	-0.653546
RCSD1	52.4429	48.2302	73.9258	71.8599	-0.65373
HS6ST2	3.3937	3.55051	4.98118	5.00038	-0.654524
CIPC	3.06946	4.11805	5.14985	5.07059	-0.654908
SLC16A7	1.597	2.46458	3.12294	2.62286	-0.654987
FHOD1	8.05507	10.5312	13.4606	13.0245	-0.655473
HACD3	18.2541	19.274	28.0311	26.0038	-0.655501
MIPEP	10.672	12.8902	16.9225	16.7816	-0.655879
SIRT7	7.84504	10.904	13.6807	12.9853	-0.657015
FBXO44	1.32821	1.7056	2.31517	2.01193	-0.657821
CDC25A	10.0628	9.78544	13.588	15.1358	-0.658045
TATDN1	27.3376	28.6001	41.203	39.513	-0.658348
PSME3	30.7599	42.4351	53.3706	50.8553	-0.658385
C2orf44	4.02057	4.46372	6.06838	6.1355	-0.658421
PET117	8.48679	7.88271	12.1919	11.5302	-0.658439
PMVK	11.0933	10.792	16.2225	15.4643	-0.658993
MRPL38	20.4647	21.0693	30.2691	29.7399	-0.659202
VDR	4.23441	5.34586	7.56439	6.16855	-0.659596
ZNF343	2.72714	2.54416	3.40762	4.24076	-0.660249
TIAM1	2.13469	2.42621	3.18835	3.37135	-0.660282
RAD23A	50.2685	52.4869	77.1901	71.3708	-0.660437
FAM212A	7.41274	8.56672	11.6226	11.3501	-0.660442
ISYNA1	3.44603	3.6948	5.51135	4.7933	-0.660514
SDF2L1	10.1783	13.3489	17.1705	16.4806	-0.660522
NAAA	11.9688	12.2565	17.4936	17.5015	-0.660861
PFKFB3	5.15822	7.93261	9.25958	9.29656	-0.661476
PNPO	10.4685	11.2828	16.2373	15.165	-0.661517
VAV1	26.921	26.4178	40.1429	37.2611	-0.661584
FERMT3	18.9146	17.995	28.3069	25.3262	-0.661596
TAP2	4.93701	7.56733	9.1257	8.63461	-0.661715
FAM89A	4.6278	5.52076	7.08972	7.48714	-0.661815
TGFBRAP1	5.16934	6.75993	8.64804	8.42908	-0.662027
PSMB9	9.11662	10.4874	14.6171	13.6243	-0.662108
CCDC137	12.0314	12.4442	17.3037	18.1109	-0.662255
CYB5D1	1.88035	1.81261	2.86777	2.50101	-0.662767
STARD7	57.5763	62.3529	87.2418	86.0906	-0.662838
TGS1	17.4778	20.4227	27.0704	27.4927	-0.662907
HSPB1	41.0304	49.3575	67.1564	62.8294	-0.662949
DUSP5	1.50741	1.55815	2.19762	2.23668	-0.663259
TUBE1	10.8794	11.0803	16.4429	15.3846	-0.664047
RP11-21N3.1	6.45759	7.50581	10.591	9.55387	-0.665065
ABHD14A	7.43209	8.18368	11.245	11.3272	-0.66577
DCUN1D4	7.77303	7.5193	12.103	10.1497	-0.665999
TARBP1	18.1585	23.6713	30.4653	29.5756	-0.666105
TPP2	43.5135	52.4183	68.8068	69.451	-0.666535
CYB5RL	2.48072	3.07852	4.04907	3.95564	-0.66683
LSM7	116.771	123.216	175.71	172.594	-0.66722
ABHD11	4.21778	5.94157	7.5307	7.04445	-0.667567
NGRN	8.79496	8.33544	13.0043	11.9919	-0.667882
TMEM33	21.5877	30.7649	37.8929	37.017	-0.667889
RMDN3	5.6962	5.97572	8.00389	8.92932	-0.667913
SFXN1	20.7328	23.8926	31.6316	32.9021	-0.668501
TXLNA	13.9518	16.5775	22.3509	21.7467	-0.66862
SEPHS1	33.0982	33.0602	48.5275	47.8279	-0.668909
PRKCQ	2.09027	2.75469	3.63635	3.33697	-0.669488
NAA15	31.1076	31.1326	44.7223	45.968	-0.669493
MRPS21	42.8538	44.9815	64.8998	62.8224	-0.669661
PRDX3	147.888	170.999	234.858	226.927	-0.670277
PSMB8	57.2075	56.3285	84.4166	81.3039	-0.670326
SNRPG	138.963	140.992	205.59	202.436	-0.67038
TRERF1	5.22897	7.60747	9.45346	8.93946	-0.670662
COX14	16.6817	18.3841	27.0284	23.9079	-0.671174
ULK3	11.2895	11.5581	18.064	15.2561	-0.67128
IFT57	7.16471	6.36879	10.3532	9.48989	-0.671367
SMYD3	56.9363	53.8287	80.4803	81.5939	-0.671789
TIPIN	12.8803	14.7844	20.1853	19.8837	-0.67189
RP11-690D19.3	0.363133	0.508305	0.615391	0.635123	-0.671928
CRCP	10.0566	13.3139	17.7516	15.9291	-0.672455
RASAL3	6.44261	6.98935	10.178	9.36136	-0.672513
L3MBTL2	12.6394	13.3582	19.1494	18.7254	-0.672847
MTPAP	11.1726	11.6912	17.6515	15.6884	-0.673195
CUTA	66.6661	69.7617	101.059	97.8375	-0.673299
ST14	6.77324	7.27754	10.2251	10.2316	-0.673525
MRPS5	24.3243	23.67	35.3185	34.907	-0.67378
MOCS3	1.63288	1.95074	2.80515	2.39064	-0.673857
TEX264	17.8533	16.2049	24.886	25.1064	-0.674367
TBL2	12.2672	13.821	19.5357	18.4107	-0.674488
METTL12	9.33824	10.4073	14.2455	14.4115	-0.67471
CCT4	86.2707	92.7937	131.459	129.628	-0.675015
DDX41	43.6295	36.2932	65.6268	52.4066	-0.675016
MRPL35	34.8271	38.3352	54.2048	52.3896	-0.675501
FBXL6	10.559	14.0089	17.9838	17.4887	-0.675541
LRP8	7.36273	10.8584	13.82	12.3643	-0.675792
TIMM23B	3.65735	5.71441	6.7633	6.67744	-0.675797
VAT1L	15.1869	19.0254	24.7063	24.8281	-0.675941
YARS	63.6056	69.1946	100.485	93.2	-0.676027
DRAM1	5.75837	4.96972	7.76454	7.99156	-0.676309
CTD-2119F7.2	1.78066	2.9369	3.90882	2.85966	-0.676988
AD000090.2	2.97914	2.68216	4.37091	3.93134	-0.677333
C15orf61	2.24338	2.50297	3.32928	3.57755	-0.677625
C19orf70	43.4709	39.3697	61.177	60.7818	-0.677811
TFAM	50.0502	48.5701	75.048	69.7827	-0.677928
TBC1D24	4.75393	5.1208	7.09557	7.32223	-0.678488
NR2F6	4.49519	5.39463	7.22429	7.15263	-0.678642
PRDX4	33.6967	32.934	48.5835	49.2383	-0.679146
MTCH2	73.0799	73.8996	110.021	105.672	-0.6801
URM1	19.0066	17.8892	27.763	26.5625	-0.680387
RP11-177C12.1	4.54734	6.1183	8.15774	7.30686	-0.680771
RP11-415I12.2	0.654626	0.926401	1.12942	1.14996	-0.681362
THAP11	10.1645	10.1692	14.7162	15.1485	-0.681657
SMIM15	27.6157	28.5515	41.5069	40.8967	-0.682119
TTF2	26.1322	31.8359	39.4661	44.908	-0.682262
SLC25A26	8.49676	8.50754	12.7412	12.2482	-0.682517
WDR61	19.4507	19.6816	29.217	28.3024	-0.683207
POLR3B	7.42284	9.10747	12.3932	11.7025	-0.68379
MAPKAPK3	30.3239	30.74	46.5183	43.3305	-0.683848
CTD-2552B11.4	0.729383	1.03307	1.31182	1.24653	-0.684043
DALRD3	9.51281	12.2012	16.5854	15.0203	-0.684169
DYNC1I1	3.46251	3.93904	5.43518	5.39311	-0.684212
RXRA	26.2824	28.2678	41.4661	38.6022	-0.684281
SF3B3	127.591	143.778	195.5	201.834	-0.684684
C1orf131	17.6726	17.0306	25.3508	25.8364	-0.684896
SRF	5.93183	7.51875	10.2836	9.31345	-0.684945
RANGRF	5.90835	6.61703	9.69517	8.6594	-0.685093
FRAT2	11.608	10.3665	16.5229	16.0221	-0.685154
ZC3H7B	8.4058	9.14609	13.2492	12.5057	-0.685202
GAMT	13.4207	14.9341	20.6339	20.9364	-0.685679
GATC	7.63916	9.05138	12.4342	11.9707	-0.685742
TMEM69	19.5739	24.3653	32.773	31.3251	-0.685948
CNDP2	12.3152	16.3935	21.162	20.6	-0.686212
PYCR2	37.7263	42.84	61.7064	56.4166	-0.686324
SLC35G1	2.70026	4.11415	4.71616	5.13654	-0.686454
ST6GAL1	4.82898	7.83417	8.95045	9.28758	-0.686822
LRRC59	46.431	50.4386	72.4343	69.9248	-0.687035
PRPF31	18.7902	19.2286	28.8897	27.155	-0.68745
ATP6V0A2	26.1148	27.7301	39.4025	39.8175	-0.687667
RABGGTB	40.5309	41.502	61.61	59.3533	-0.687843
TRAPPC2L	42.7992	47.4849	68.0995	64.5075	-0.687865
DCXR	30.2322	42.0315	54.3032	50.7492	-0.688176
ZNF146	56.2027	57.4121	83.5692	84.069	-0.688605
HDAC4	5.86049	6.1221	7.8597	9.76825	-0.688849
RNPS1	59.5363	55.955	89.7949	81.423	-0.689352
ZNF195	14.6119	17.0224	23.6203	22.7816	-0.689429
TAF1D	57.5894	74.106	98.4357	93.8489	-0.68955
AHSA1	75.6056	70.6918	101.922	114.851	-0.689639
AC002055.4	6.21763	6.73521	8.87264	10.1645	-0.69077
SF3B5	89.1351	92.8247	139.612	129.065	-0.690815
DUS1L	31.5097	36.061	49.3181	49.9732	-0.690975
TNFRSF1A	21.6793	28.8376	35.9674	37.7347	-0.691216
SNRPA1	21.0801	30.4989	40.0387	35.026	-0.691689
ARMC5	3.69637	3.63327	5.30721	5.53871	-0.691916
NUDT3	14.4361	19.548	25.0572	24.5147	-0.69208
SLC2A9	2.91878	3.39276	4.68927	4.58101	-0.692106
UBASH3B	7.52512	10.7466	12.9956	13.5998	-0.693318
NUP210	10.5657	13.5492	17.5022	17.7941	-0.693407
EPHB2	1.42859	1.92141	2.49129	2.40503	-0.694163
NDUFV3	12.053	12.379	18.5676	17.6048	-0.694267
ELOC	50.4166	61.3511	84.5002	79.7062	-0.69445
RP11-398C13.8	6.99355	8.69174	11.8874	11.131	-0.694517
TRIM27	45.4031	51.8499	72.0117	71.3976	-0.695664
DUSP7	5.25784	7.12054	9.04082	9.06392	-0.695774
P2RY8	27.1565	28.5525	41.1897	41.3275	-0.696345
TOMM70	17.9095	17.8161	26.341	26.7485	-0.697296
MTFMT	4.9973	4.64337	6.95472	7.40025	-0.697317
PLAC8	43.0529	51.6613	70.13	69.3589	-0.697336
GCFC2	7.28683	8.91046	11.9216	11.9211	-0.698335
SLC38A1	18.6207	22.8451	31.0243	30.0277	-0.698345
SMN2	30.2224	40.677	55.7523	48.2321	-0.698435
ZNF22	25.1581	26.3099	39.2338	37.1889	-0.699191
CTD-2547E10.2	5.83439	9.41574	10.4238	11.768	-0.69987
PIGU	9.85684	10.1759	14.5029	15.246	-0.700201
RBM12	22.6919	22.7139	34.3644	33.2353	-0.700205
BMS1	13.46	13.6791	20.4455	19.9347	-0.700241
ADAP1	13.4562	13.5075	21.6772	18.4839	-0.700415
USP43	0.589266	0.629683	0.917973	0.887003	-0.70052
VMA21	15.0126	19.0362	25.4495	24.6739	-0.700673
CUTC	34.7379	32.1079	51.5997	48.3786	-0.701013
PKD1P6	4.23534	6.43856	7.70807	7.89244	-0.701168
TUBA4A	17.7786	19.3172	28.7825	26.2764	-0.701426
NSUN6	4.98946	5.02841	7.81136	7.09452	-0.701428
NKD2	26.5998	33.2613	45.6521	42.6116	-0.701579
HSP90AB1	506.437	529.996	793.142	748.686	-0.701643
CBWD2	19.3429	17.9034	28.8491	26.8761	-0.701719
RPUSD3	13.1672	15.683	21.542	21.0782	-0.70179
ZSWIM7	8.01986	8.73211	12.4685	12.3745	-0.702327
AATF	23.9008	21.6114	34.6439	33.5545	-0.702476
BRD9	18.8958	22.3011	29.4266	31.5037	-0.702953
RXFP1	3.30279	4.63875	6.36053	5.30319	-0.703159
MRPS35	26.4998	26.905	41.2556	38.4057	-0.703706
MAN1C1	1.09383	1.28432	1.68118	1.83288	-0.703715
BANF1	27.9978	26.8144	42.6139	39.3971	-0.703833
GALNT2	19.3598	19.368	29.8528	27.9682	-0.704051
NIPA2	36.2305	40.7096	57.6412	56.5671	-0.70414
BFAR	18.74	18.2664	28.3488	26.9527	-0.70428
ZNF420	6.23843	5.83069	8.78327	9.26533	-0.704312
MAGOHB	25.704	27.4541	39.0546	40.0058	-0.704465
NDUFAF3	28.0434	33.1065	45.0951	45.4868	-0.705039
SERINC5	3.56207	4.15761	5.40033	6.04405	-0.705636
CBWD5	15.8927	17.7258	24.1223	25.8664	-0.706685
POC1A	10.7877	13.2551	18.5014	17.1145	-0.706963
ZNRD1	40.3731	39.7005	60.621	59.3316	-0.708233
C15orf57	13.8264	13.5382	22.0263	18.9735	-0.708285
MRPL57	13.9663	15.8793	22.4322	21.9763	-0.708292
UBE2E1	25.5824	29.0488	41.6728	39.6645	-0.708967
VCPKMT	3.63274	3.91306	5.1872	6.05609	-0.709109
CCT7	112.993	115.065	172.572	168.914	-0.709388
NUP35	8.554	8.54664	12.9934	12.601	-0.709407
DTNA	6.44044	8.29639	10.9249	10.8956	-0.709713
E2F4	26.6387	32.0608	44.8066	42.3955	-0.70985
CHST10	6.0042	7.85123	11.7522	8.79885	-0.710598
SDHAF3	10.5756	8.87732	15.5672	13.7917	-0.710881
VARS2	8.62898	8.91349	12.9943	13.2668	-0.710908
DUSP3	12.6838	12.7475	19.5011	18.6301	-0.711114
LMO4	25.1895	27.3047	40.516	37.9682	-0.711752
PRKX	3.7125	4.3803	5.86775	6.18685	-0.713206
ADSS	25.2657	25.5965	38.2505	38.111	-0.713286
PREB	28.6721	31.1857	45.1832	44.3831	-0.713414
PSMA5	41.2728	43.5258	63.707	63.3939	-0.71352
APRT	113.337	127.453	184.004	175.813	-0.713597
PRMT6	3.59863	3.94773	5.91076	5.37769	-0.713722
BID	27.743	26.0344	40.008	41.0102	-0.713831
FTSJ3	20.3776	21.5392	31.1351	31.6985	-0.714024
TSPO	77.0245	84.7473	121.888	120.173	-0.714187
ELP2	25.6619	31.4292	41.8555	43.1092	-0.714198
NME4	23.0724	24.5872	36.1621	35.245	-0.714352
AC006978.6	4.98691	5.75184	8.11781	7.91328	-0.714506
SCMH1	7.35293	9.69727	12.8291	12.4768	-0.714552
ZNF57	2.27755	2.87884	3.65706	3.99762	-0.714629
LLPH	29.8155	32.9316	48.8693	45.1239	-0.715514
CLNS1A	122.342	121.784	185.266	182.218	-0.715627
TAMM41	3.93074	5.90204	7.38561	7.12102	-0.715667
HTRA2	12.0521	12.7211	18.4928	18.6703	-0.715752
MLST8	11.8579	13.5508	20.8655	17.1541	-0.715758
PATZ1	10.8841	13.0164	17.716	17.9367	-0.715884
SMIM4	12.8118	11.7967	20.3439	16.8176	-0.71617
RBM28	16.5909	14.6379	23.8033	23.4606	-0.716353
C12orf45	27.8368	25.5786	39.5051	41.1998	-0.717678
CCDC59	37.7225	40.349	60.4503	56.8989	-0.71843
HSPD1	249.823	239.566	371.879	368.014	-0.718943
UTP6	51.6758	51.0987	79.6903	75.4709	-0.719039
ERH	43.9071	46.469	70.9837	64.9924	-0.719118
ZFP91-CNTF	2.13298	1.71939	2.986	2.87018	-0.71912
FKTN	5.08801	4.44268	7.38943	7.04806	-0.719735
C9orf114	22.6177	26.7737	37.3938	36.544	-0.719743
DNPEP	11.5128	13.5425	18.2145	19.2734	-0.720043
CENPB	22.3329	20.1713	33.2245	31.309	-0.720886
TMC8	1.89567	2.99646	3.79695	3.43061	-0.721383
RAB8A	80.038	72.7018	114.758	117.282	-0.722728
MRPL21	45.383	44.8925	71.0695	65.5993	-0.723682
INPP4B	0.957986	0.96475	1.3457	1.55664	-0.723757
GTF2H3	46.7283	45.2876	72.2735	67.2268	-0.723858
NAXE	29.1456	29.9298	44.224	45.043	-0.724098
TDRD7	5.27004	6.07821	8.60895	8.44898	-0.724172
ZBTB47	0.82472	1.01842	1.47574	1.28844	-0.724322
DNAJC25	1.40128	1.27539	2.04478	2.02687	-0.724918
NTMT1	14.3305	14.1093	20.528	22.5445	-0.725726
RBM18	7.36776	8.5266	12.5595	11.3664	-0.725846
SLC7A6	6.68928	10.3348	12.0751	13.1801	-0.726522
LTBR	11.7997	15.6028	20.8245	20.1571	-0.726602
RCC2	52.9472	56.6313	83.7982	81.8664	-0.726816
RSC1A1	1.93065	2.8233	3.47615	3.61785	-0.726861
RRP8	9.67469	11.2179	16.2845	15.1771	-0.727121
KBTBD8	6.52721	7.87185	10.6287	11.0441	-0.72962
TMEM109	20.4574	24.7268	35.5142	32.5351	-0.729622
C11orf31	70.9652	68.1	109.278	102.576	-0.730066
MTHFD1	33.1399	48.5533	61.9578	59.9225	-0.730109
ZBED4	4.39343	5.92602	7.8224	7.64002	-0.730199
ZNF26	8.26535	9.80199	13.448	13.7819	-0.730253
RFT1	15.3656	17.3008	24.6643	24.694	-0.730366
PMS2L1	3.81724	3.72241	5.60659	5.86981	-0.730705
MIR621	342.091	232.022	469.531	415.662	-0.731048
CSPP1	8.61604	10.833	14.5418	14.7184	-0.731493
PHPT1	25.0921	27.6127	39.6856	40.1179	-0.731954
IKZF5	3.97034	8.14637	8.10913	9.70224	-0.73207
RPE	19.6135	18.683	29.0485	29.3465	-0.732511
TRMT13	5.03437	5.65282	7.57315	8.59238	-0.73261
LY6E	36.7923	43.8071	60.8548	60.8332	-0.732814
AC010093.1	26.7291	23.7601	38.7573	38.5063	-0.733179
CTD-2587H24.14	0.636432	0.955254	1.36242	1.02154	-0.733352
MIF4GD	6.32791	8.53753	11.4029	10.9239	-0.733454
LRP5L	1.60462	1.90373	2.83154	2.47586	-0.733767
ARMC10	14.0466	14.6769	21.7907	21.8644	-0.733839
GNL3L	12.8264	15.2342	21.6572	20.7476	-0.734156
KIAA0226L	4.53242	4.70459	6.81003	7.22202	-0.734391
GTF3C4	3.60715	5.1298	6.65874	6.44024	-0.734568
RMND1	13.3807	13.1785	20.0875	20.4175	-0.734737
TMEM126B	20.8039	20.7586	32.8177	30.5383	-0.734829
ZFP57	3.53263	4.35198	6.00858	5.89657	-0.735107
MYO18A	11.1047	14.1356	18.9019	19.1445	-0.735454
UTP3	5.59446	6.67004	9.23613	9.31105	-0.735476
IPO11	9.4386	10.0539	15.7621	13.9021	-0.735609
GRPEL2	5.80438	4.50395	7.60121	8.25717	-0.73565
ADCY3	6.69334	10.886	13.0272	13.1396	-0.735858
DDX27	22.093	20.7273	33.3053	32.2886	-0.737072
MRPL1	18.2267	20.024	28.708	29.4296	-0.737349
AP1AR	5.6386	6.09063	10.6285	7.26661	-0.737416
PLIN2	4.60847	4.50562	6.81281	7.09997	-0.737496
ATP5J2-PTCD1	3.84451	3.54848	5.78867	5.54501	-0.737551
ANAPC1	28.6539	27.7611	44.5987	41.7589	-0.737668
CRLS1	18.1296	20.9982	30.0811	29.2733	-0.737707
NAT9	10.012	9.64298	15.2423	14.83	-0.738368
GHDC	6.53268	7.39669	11.0017	10.169	-0.738402
TMEM231	1.12208	1.30961	1.87776	1.81942	-0.738444
GALNT12	2.08935	2.34361	3.40552	3.33394	-0.738989
CWC27	9.01859	8.57915	13.8453	13.1159	-0.739177
ZC3H15	39.2369	35.1868	56.0504	58.4145	-0.739685
DNAJA2	25.7812	24.548	39.0498	38.1832	-0.740224
HIRA	7.10707	11.1249	13.1777	14.1286	-0.740612
DDX47	23.1761	24.2338	37.4643	34.9778	-0.740661
NLRC3	2.60481	3.32698	4.47494	4.50103	-0.740691
KIAA1024	0.505404	0.568471	0.881209	0.754841	-0.740892
ZNF587B	8.17742	8.57553	12.9284	12.6649	-0.741614
WDR92	5.58536	4.61542	7.87622	7.8659	-0.741847
DPCD	9.9655	11.7975	16.609	16.4685	-0.742224
[truncated: 1,480 more rows]

## Sheet: NR4A1 vs GFP adj pval<0.05
Gene	NR4A1_1	NR4A1_2	GFP1	GFP2	NR4A1 vs GFP log2FoldChange	Fold Change
SEMG2	1.44429	1.4294	0	0	9.54516	747.102
CTD-2021K4.1	1.84987	1.63027	0	0	9.11226	553.43
KCNE1B	0.6846	0.696411	0	0	9.09324	546.182
RP11-507K12.1	0.800024	0.275973	0	0	8.94697	493.52
NR4A1	719.18	674.484	2.48598	2.83656	8.06711	268.19
SYT2	0.509197	0.422286	0.008703	0.002632	6.44773	87.2889
NPIPA5	2.2889	4.36062	0.067425	0	6.43954	86.7948
CHRNA6	4.80874	5.0014	0.100021	0.042715	6.23305	75.2203
TREML1	2.38381	1.7856	0.020608	0.036733	6.19691	73.3593
SMIM24	4.63832	5.35361	0	0.143986	5.99729	63.8799
GUCY1A2	0.390361	0.30467	0.009396	0.004727	5.66731	50.8196
TREM2	56.8509	56.1041	1.11333	1.52922	5.4429	43.4987
ADAMTS8	2.19489	1.97812	0.070896	0.034487	5.40995	42.5164
PRL	1.50616	1.88018	0.053621	0.047705	5.10365	34.3837
SPTBN2	2.5221	1.73295	0.118565	0.022148	5.08477	33.9366
A2M	1.49393	1.20192	0.041307	0.040492	5.07091	33.6122
SEMG1	11.4937	11.2621	0.427111	0.467576	4.70033	25.9981
LBH	2.61816	2.65953	0.046435	0.175567	4.6226	24.6343
HGF	1.46943	1.3391	0.073241	0.083342	4.20135	18.3964
RTN4R	2.62615	2.54138	0.106296	0.211275	4.06177	16.6999
TNFRSF11A	0.209259	0.22947	0.022433	0.007123	3.98111	15.7918
FCGBP	0.428763	0.312859	0.035806	0.017861	3.84278	14.348
ERBB4	2.34494	3.23689	0.081287	0.347169	3.82913	14.2129
ENO3	29.4298	29.2003	2.65394	1.64538	3.80491	13.9763
SLC12A3	0.369319	0.48322	0.032542	0.033584	3.74625	13.4194
C20orf82	10.3095	9.19492	0.714052	0.896786	3.62822	12.3652
GABBR1	2.13349	1.78281	0.193579	0.178745	3.41868	10.6936
KCNE1	1.96364	2.34198	0.227919	0.191259	3.41058	10.6338
KIT	1.21192	1.37921	0.128342	0.141424	3.29842	9.83837
FCGR2B	6.38969	6.09694	0.460726	0.914947	3.2405	9.45124
CTSL	15.5002	14.3525	1.14226	2.1389	3.22125	9.32596
IL2RB	0.929747	0.825518	0.059794	0.139843	3.21099	9.25987
RP11-874J12.2	2.23	1.04304	0.096192	0.30162	3.14066	8.81925
GPR146	2.50405	2.42116	0.448264	0.187275	3.01622	8.09042
RP11-25K21.4	0.947463	0.84729	0.118634	0.111727	3.00621	8.0345
TGFBI	1.21176	0.806574	0.248971	0.07653	2.95739	7.76717
CHST2	7.7023	7.04481	1.05966	0.93505	2.91659	7.55058
KIAA1161	2.51192	2.45265	0.33338	0.389018	2.81087	7.01709
GBP5	1.43013	1.63619	0.19092	0.260765	2.80961	7.01096
Z95704.4	5.15208	4.48453	0.508528	0.925304	2.7986	6.95763
TUBA8	59.3514	60.2092	7.73655	10.3485	2.7605	6.77632
RASL11B	0.942074	0.933524	0.093359	0.193385	2.74313	6.69523
PLTP	1.68135	1.69586	0.189195	0.351183	2.68653	6.43761
CCL24	4.73324	5.64903	0.844351	0.811661	2.68366	6.42485
MAP7	4.55689	4.47148	0.586735	0.924011	2.62218	6.15679
CD83	44.0891	40.4643	6.30591	7.84138	2.61281	6.11696
KCNF1	1.59595	1.50558	0.271816	0.267376	2.55613	5.88129
EMBP1	1.16584	0.644277	0.170621	0.150772	2.50837	5.68978
IL21R	6.32201	6.63612	1.20957	1.1642	2.48179	5.58591
PRDM1	6.00265	7.43505	1.22241	1.25176	2.47477	5.55878
PPFIA4	2.83238	3.37149	0.661269	0.485708	2.47095	5.5441
FRMD3	0.549017	0.545363	0.075345	0.13323	2.44282	5.43703
KIF17	3.03355	3.34361	0.539023	0.718323	2.37539	5.18878
GPR183	64.4851	60.1448	10.333	14.7284	2.35027	5.0992
MYO7A	2.212	2.29317	0.427635	0.477738	2.3478	5.09046
RRAGD	8.43204	8.00181	1.23371	2.11036	2.34098	5.06647
PIK3R6	0.233332	0.267281	0.029801	0.072433	2.30683	4.94795
IL7R	13.2104	11.7622	2.47697	2.80994	2.2705	4.82489
PKD2	8.28163	7.2043	1.56181	1.77119	2.24584	4.74312
B3GNT8	0.62682	1.19664	0.187322	0.210379	2.22667	4.68052
SAMSN1	28.7695	26.7186	4.66097	7.69045	2.20599	4.61391
NTRK1	0.139696	0.439532	0.043791	0.078717	2.20359	4.60625
PCDH9	0.521636	0.452239	0.089667	0.141455	2.14322	4.41748
FCGR2C	5.8129	5.34997	1.04056	1.54876	2.13487	4.39198
PFKM	1.28076	1.42119	0.269444	0.381668	2.09125	4.26116
PECAM1	78.3787	87.4947	20.8434	19.2072	2.08165	4.23292
LAIR2	3.37539	2.90006	0.824704	0.731991	2.07345	4.20892
GAS7	52.622	53.0504	12.1899	13.6085	2.06767	4.1921
SLC12A4	8.06708	7.33832	1.90751	1.8684	2.05879	4.16636
CEACAM21	4.34816	5.06641	0.554309	1.91365	2.02252	4.06294
CLEC2D	19.7419	18.6632	4.65471	5.20552	1.99325	3.98132
ZDHHC23	2.26545	1.90615	0.309382	0.801843	1.9863	3.9622
PLEK	103.479	99.1896	22.6943	29.9952	1.97988	3.94459
METTL7A	13.0584	13.3413	2.9073	4.04912	1.96486	3.90375
IRF4	0.615006	0.419326	0.079253	0.211385	1.94988	3.86343
ZNF219	7.54691	8.73279	2.76072	1.57573	1.94368	3.84685
KIAA1644	0.351264	0.359696	0.097949	0.09208	1.93601	3.82646
CD38	7.28138	7.4067	1.88997	2.06869	1.92374	3.79406
PTPN3	17.5393	16.7593	4.1913	5.08054	1.92126	3.78755
RP11-325K4.2	1.91484	1.65963	0.183288	0.763535	1.91165	3.76238
RP11-134F2.8	10.3157	9.22727	3.20014	2.12303	1.91033	3.75896
FANK1	2.46803	2.83066	0.688822	0.772056	1.89058	3.70785
HERPUD1	79.5205	79.1745	21.4613	22.5694	1.88168	3.68503
TANC2	5.78523	8.1747	1.98298	1.91809	1.87412	3.66579
PTGS1	2.61267	2.72295	0.662873	0.845763	1.85597	3.61995
RP11-16M8.2	1.46505	1.57714	0.211737	0.67468	1.85438	3.61597
HP	0.873937	0.295037	0.208921	0.112822	1.84799	3.59999
EPB41L4B	0.878828	1.0167	0.195531	0.345232	1.84495	3.5924
FZD7	0.314375	0.297188	0.087119	0.087175	1.84298	3.5875
SSR4P1	1.34331	1.8351	0.503382	0.413374	1.83863	3.5767
SLC41A2	0.825153	0.864317	0.3401	0.163333	1.82825	3.55106
ARTN	20.7786	20.4655	6.17804	5.76173	1.8215	3.53449
RP11-793H13.8	0.469802	0.341136	0.063234	0.174885	1.82023	3.53138
GPA33	0.692743	0.830782	0.235514	0.208245	1.81344	3.51479
ATP1B1	0.938778	1.16223	0.302022	0.315312	1.80053	3.48348
PTPRF	0.472538	0.326291	0.056874	0.199351	1.79846	3.4785
LCAT	3.08151	2.19197	1.11119	0.438124	1.78809	3.45358
RIPOR2	0.503556	0.408227	0.176654	0.098534	1.78578	3.44804
STX11	9.29783	9.84293	2.9701	2.76178	1.77177	3.41473
FAM46A	22.2685	22.7217	5.70548	7.90759	1.76301	3.39406
RAB33A	2.00936	1.70492	0.504914	0.622588	1.75047	3.36469
CCRL2	0.929807	0.958587	0.208387	0.375334	1.74943	3.36225
SERPINB9	0.2304	0.183357	0.098895	0.029749	1.7455	3.35311
GAREM1	3.48321	2.73165	1.00084	0.890154	1.74465	3.35113
ERN1	15.837	14.1732	5.20324	3.9446	1.74159	3.34403
KB-1732A1.1	2.21336	1.9383	0.42053	0.877967	1.74057	3.34168
PRRT3	0.515323	0.45564	0.182032	0.116946	1.71865	3.29128
DNAJB9	8.54266	8.76068	2.401	2.98506	1.71783	3.28941
ADSSL1	2.3266	2.33392	0.662684	0.792684	1.71517	3.28335
ATP6V1C2	3.79486	4.11528	1.16311	1.32383	1.7038	3.25757
ARHGEF3	10.7926	11.7125	3.34817	3.72633	1.70334	3.25654
RP11-15K19.2	0.945256	0.790983	0.076282	0.474299	1.69041	3.22749
KLHL5	5.82376	5.17992	1.39227	2.14112	1.67868	3.20134
PCLO	0.29511	0.250328	0.096356	0.077937	1.66959	3.18124
CDKL4	3.633	3.1983	0.809663	1.412	1.66939	3.18079
ETV4	17.7538	17.9054	5.58509	6.02864	1.65078	3.14004
ADORA2A	5.63582	5.15513	1.67007	1.84468	1.64694	3.13169
RP11-75L1.2	7.86781	5.97967	2.53796	1.98182	1.64586	3.12935
FAM110B	0.831918	0.73306	0.24953	0.267102	1.64236	3.12176
SEL1L3	46.3957	44.0854	12.5567	17.5908	1.62296	3.08006
GABRA4	37.8509	34.8039	10.4428	13.7912	1.61957	3.07283
HAVCR2	0.915712	0.946798	0.525649	0.132966	1.60869	3.04974
RAET1E	2.80306	2.29271	0.778273	0.942396	1.59415	3.01917
CPNE3	10.4166	9.75782	4.27727	2.57627	1.59312	3.017
CFH	1.12402	1.08272	0.303668	0.448258	1.59031	3.01113
ABHD6	1.19826	1.31654	0.387292	0.470365	1.57677	2.98301
TNFSF10	4.77159	5.45179	1.41404	2.12643	1.56816	2.96526
RP11-390P2.4	4.05813	4.41789	1.34875	1.5846	1.56759	2.9641
RP11-468E2.1	2.17365	3.20544	1.16126	0.693352	1.56671	2.96228
CD226	1.97041	1.63725	0.515683	0.740197	1.56143	2.95146
MARCKS	1.19056	1.37378	0.396906	0.49781	1.55386	2.93601
TGM5	6.98089	6.42358	2.13675	2.55499	1.54691	2.9219
CTD-2357A8.3	2.84425	2.15002	0.623503	1.18698	1.53727	2.90244
GNRH1	0.829095	0.762828	0.254057	0.308421	1.53284	2.89355
RCAN1	15.4087	14.9297	4.31795	6.58481	1.51513	2.85825
PCED1B	0.924776	1.2552	0.578504	0.224467	1.50991	2.84793
RP11-184I16.2	6.24634	5.89327	2.08983	2.30451	1.50718	2.84254
RP11-874J12.1	0.752654	0.821195	0.344025	0.225466	1.49993	2.82829
IDH1	69.0981	65.1289	20.0193	28.7394	1.49845	2.82539
SLA	39.2827	39.5299	14.0339	14.5556	1.4951	2.81884
LPAR6	1.53368	1.4188	0.483226	0.586635	1.49115	2.81113
LINC00327	1.47549	1.37377	0.473906	0.559387	1.49101	2.81085
PGM3	47.695	48.3259	12.4014	23.1156	1.4802	2.78988
SLC35E3	14.112	14.5665	4.97425	5.54617	1.48006	2.7896
OAS1	9.53121	10.1616	3.25339	3.99033	1.47914	2.78782
AC006129.2	2.93498	3.11716	1.24088	0.957469	1.47713	2.78394
ROS1	2.29315	2.31251	0.719834	0.984093	1.47041	2.77101
OSGIN1	1.22698	1.59502	0.41026	0.632546	1.46925	2.76877
RP11-233H19.2	1.15247	1.08345	0.428256	0.398184	1.4526	2.73702
IMPA2	29.8097	29.3561	11.2407	10.9602	1.44536	2.72332
TMEM71	1.11888	1.33235	0.418179	0.503888	1.44357	2.71993
SQLE	15.7732	15.9801	4.91081	7.11603	1.43965	2.71255
MYBPH	8.41675	9.30682	3.38214	3.33434	1.43281	2.69973
TMEM263	5.83134	5.49418	1.77222	2.53617	1.43194	2.69809
BPGM	8.64604	8.39179	2.72178	3.78931	1.42201	2.67958
CCDC85C	0.658791	0.718021	0.345442	0.193349	1.4203	2.67642
HSPA13	26.3473	26.2456	8.74929	11.4026	1.42023	2.67629
OSTF1	52.3543	50.4851	16.696	22.7554	1.41847	2.67303
RCAN3	5.00126	4.97785	1.85134	1.96646	1.4184	2.6729
PAPSS2	1.42896	1.06471	0.410296	0.543207	1.41732	2.67089
ADRB1	1.72206	1.59243	0.669317	0.598806	1.41695	2.67021
ARHGAP31	2.59787	1.99189	1.06767	0.70212	1.40265	2.64387
STAT5A	29.1974	29.1885	10.1173	12.5419	1.40105	2.64093
RP4-737E23.5	0.668852	0.717334	0.227422	0.313819	1.38748	2.61622
FAM156A	10.4107	11.236	3.47814	5.02387	1.38469	2.61116
PECR	3.68437	3.34958	1.73554	1.06231	1.37757	2.5983
PHLDA1	1.54273	1.54136	0.576409	0.64154	1.37343	2.59086
ADRBK2	15.4908	14.6787	5.66324	6.30576	1.36592	2.57741
MIA-RAB4B	0.886609	0.65372	0.128031	0.478722	1.36346	2.57302
FOXO4	7.10977	7.48806	2.49994	3.32165	1.36209	2.57058
AMACR	7.89249	7.42999	2.70469	3.42835	1.35351	2.55533
LDHD	0.903197	0.724078	0.297246	0.354922	1.34713	2.54406
LRP5	18.1462	17.4528	7.99038	6.30925	1.34248	2.53587
FICD	5.36292	5.34272	1.67213	2.66863	1.3422	2.53538
AC010091.1	0.274132	0.374114	0.120792	0.141737	1.34113	2.53349
ZBTB44	60.8402	56.5634	23.3986	24.322	1.32974	2.51357
GBE1	32.0129	29.5847	10.7082	14.4738	1.32633	2.50764
NATD1	0.305773	0.361145	0.159864	0.115285	1.323	2.50186
RP13-395E19.3	3.59656	3.94413	0.963507	2.14425	1.32094	2.49829
LMBRD1	20.7095	21.2303	7.61324	9.60529	1.31939	2.4956
DOCK4	2.05127	2.22482	0.888966	0.873974	1.31054	2.48034
ULK4P3	3.80742	3.10825	1.44086	1.39513	1.31036	2.48003
GSAP	6.27921	5.66278	1.97309	2.99044	1.308	2.47598
TRANK1	1.00597	0.918794	0.56216	0.240064	1.30706	2.47437
MBNL1-AS1	6.16288	6.20084	2.56459	2.55342	1.30548	2.47166
IDNK	2.15464	1.9122	0.837812	0.838294	1.30295	2.46733
FAT1	3.55142	3.06706	1.31713	1.43105	1.29807	2.45899
AC011747.4	0.974567	0.334619	0.254838	0.276643	1.29728	2.45766
FAM20C	23.2224	22.4738	9.87564	9.15277	1.2937	2.45156
PTGES3L	8.73007	7.46372	3.07083	3.69663	1.29364	2.45145
ARMCX3	11.5171	13.0718	4.27543	6.05247	1.29042	2.446
SNURF	23.9283	25.6842	5.31386	16.0671	1.28711	2.44038
FOXO1	6.27137	6.08829	2.74654	2.43234	1.28613	2.43872
C3orf80	18.8036	18.5527	7.43057	8.28459	1.2821	2.43192
PAX6	2.46309	2.51118	1.15277	0.947879	1.27856	2.42597
BNIP3L	22.3525	21.8396	8.04298	10.7468	1.26963	2.411
DNAJB5	0.545976	0.709723	0.323086	0.211026	1.26369	2.40109
FAM214B	2.44534	3.30353	0.958574	1.53217	1.2581	2.39181
PDE7A	62.0012	60.1816	23.0451	29.5165	1.2528	2.38303
RP3-509I19.11	0.746509	0.930994	0.239611	0.485392	1.24839	2.37577
CCDC163P	0.77406	1.01903	0.317601	0.457098	1.24438	2.36917
AIM1	46.149	42.2718	16.7941	21.5033	1.2425	2.36608
MIEF2	3.32636	3.43524	1.27664	1.66224	1.24235	2.36584
APOBEC3G	2.89781	2.42676	1.08229	1.2192	1.24051	2.36282
RP11-44N12.5	4.31486	4.77791	1.51367	2.43536	1.23951	2.36118
ATL1	0.787419	1.23835	0.343646	0.543454	1.22886	2.34381
DEGS2	1.88634	1.74522	1.18937	0.421517	1.2221	2.33286
TMEM266	1.31402	1.3033	0.595085	0.555336	1.22162	2.33209
OSR2	9.43503	9.09736	3.65237	4.50788	1.21692	2.3245
TMEM156	1.45265	1.13896	0.499374	0.633208	1.20689	2.3084
PPP1R14C	2.99115	2.86354	1.21538	1.3908	1.19998	2.29737
STARD4	7.47667	7.44127	2.7863	3.87785	1.1981	2.29437
SESN3	1.13423	0.98213	0.357299	0.596172	1.18844	2.27907
RWDD2A	2.93907	2.65998	1.11618	1.39956	1.18832	2.27887
LLGL2	12.3855	13.5979	5.47815	6.2247	1.18531	2.27412
SESTD1	1.08328	1.76436	0.61012	0.670636	1.18257	2.26981
CTD-2370N5.3	3.40267	5.82796	2.93669	1.19837	1.18225	2.26931
ZBTB38	4.11268	3.67226	1.72826	1.77867	1.18133	2.26786
ADCY6	0.677344	0.540983	0.195117	0.359881	1.17975	2.26538
HIP1R	12.9722	14.8443	6.16575	6.44998	1.17437	2.25695
UPB1	2.53056	2.94059	1.27081	1.21528	1.17277	2.25443
IRF2	17.9762	16.5814	8.2048	7.57806	1.16068	2.23563
LYSMD1	0.898097	0.808737	0.360618	0.420093	1.16056	2.23544
PRG2	4.24184	3.37508	1.51696	1.95657	1.15975	2.23419
RP11-296O14.3	2.11545	1.98859	0.91578	0.964496	1.15772	2.23105
ARHGAP25	3.16032	3.08876	1.26789	1.61285	1.15086	2.22046
AFF3	24.5822	24.479	10.2179	12.6463	1.13759	2.20013
EXO1	52.8462	50.2567	20.1785	27.9814	1.13549	2.19694
FBXL3	39.9962	37.6389	16.6101	19.5661	1.13511	2.19636
CMTM7	10.813	10.4806	5.32341	4.59571	1.13411	2.19482
PIM2	20.9487	20.5561	9.02268	10.3422	1.13298	2.19311
LIMS1	31.699	33.1579	14.3466	15.9895	1.13038	2.18916
C14orf28	1.53361	1.57171	0.617586	0.839504	1.13032	2.18907
TMEM55A	11.5109	11.033	3.29679	7.36345	1.12963	2.18802
RIC1	13.7854	13.2787	5.49329	7.20558	1.12748	2.18476
FRMD4A	7.1564	8.82272	3.9306	3.56293	1.12453	2.1803
RP11-726G1.2	5.45055	5.15818	2.65191	2.30808	1.12372	2.17909
TSPYL2	2.43465	2.63129	1.0232	1.35849	1.12238	2.17706
TMEM53	2.80457	2.68778	0.971252	1.65569	1.12159	2.17587
UBE2F	20.2091	19.2703	8.2715	10.3009	1.12156	2.17582
ZER1	10.47	11.9553	5.1484	5.46451	1.11329	2.16338
ABHD4	2.8963	1.66771	0.920599	1.23	1.11218	2.16171
SMPDL3A	2.95745	2.62689	1.14395	1.49788	1.1095	2.1577
FAM114A1	1.94953	1.7641	0.692859	1.08821	1.10484	2.15075
ANXA11	112.086	110.617	48.6272	57.7143	1.10105	2.14511
RNFT2	9.92371	9.65403	4.90517	4.42204	1.09886	2.14186
MSRB3	14.6967	16.386	7.21296	7.63912	1.09869	2.14161
NQO2	19.4896	17.9093	8.14232	9.7662	1.09668	2.13862
RP11-493L12.2	37.8179	38.3096	15.7239	20.7966	1.09559	2.13701
ARMC2	3.62857	3.57683	1.70678	1.74503	1.09452	2.13542
STAT4	0.62344	0.758682	0.296044	0.36347	1.09243	2.13233
NRP1	18.8531	19.9655	9.06967	9.56307	1.09182	2.13142
B3GNT2	18.5925	17.0591	7.55654	9.57338	1.09142	2.13084
FHL1	1.30598	1.00243	0.460594	0.652029	1.0853	2.12182
RAB8B	15.2038	13.2758	5.02323	8.81706	1.08251	2.11771
RFFL	6.53781	5.95687	2.86951	3.15837	1.08144	2.11615
GOLT1B	21.6701	23.9693	9.4666	12.6953	1.08009	2.11417
CHI3L1	111.362	113.081	51.198	57.7676	1.0763	2.10862
SUCNR1	1.66568	1.63633	0.668022	0.94343	1.06932	2.09845
BIK	64.2552	62.2053	29.4821	32.1999	1.06817	2.09678
MCEE	8.32332	8.47789	3.44724	4.75587	1.06673	2.09468
SERPINI1	1.99996	1.95351	0.816646	1.12183	1.06538	2.09272
GOLGA8H	5.63152	4.92001	2.38107	2.77971	1.06344	2.08992
MANF	39.7734	40.5393	17.9463	21.4236	1.06299	2.08925
LAMB3	1.25735	0.895568	0.452063	0.600758	1.06286	2.08907
TMEM39A	25.9249	27.0857	12.4908	13.5241	1.06008	2.08505
DNAJB2	3.2389	3.9854	1.42417	2.14254	1.06002	2.08497
CD86	1.32852	1.17313	0.671203	0.573338	1.05589	2.079
AGMAT	7.9204	6.87298	3.48432	3.79628	1.05452	2.07703
ZNF555	4.62937	4.33826	1.7534	2.68851	1.05402	2.0763
GMPPB	15.9952	16.0785	7.6888	8.11399	1.05353	2.07561
NQO1	34.3008	31.6593	14.1062	18.4708	1.0528	2.07455
FNBP1L	0.854609	0.915212	0.375081	0.497849	1.05076	2.07162
SPTSSA	6.34945	6.61856	3.25115	3.14687	1.0505	2.07125
ZDHHC18	9.03813	8.41581	4.10039	4.53591	1.04718	2.06648
RP11-522I20.3	2.6508	2.9025	1.1163	1.64036	1.04477	2.06304
TGFA	7.97462	8.07382	3.22371	4.78503	1.04163	2.05855
HAS3	1.52765	1.45051	0.839355	0.633601	1.04104	2.05772
CTGF	1.28872	1.42772	0.639438	0.714044	1.03911	2.05495
GALNT4	1.95631	1.90823	0.907664	1.01797	1.0385	2.05409
AKTIP	3.52887	1.97466	1.0513	1.69086	1.03811	2.05354
ZNF449	2.30214	2.61344	0.971665	1.48355	1.03793	2.05327
BTG1	16.4849	17.5205	8.39239	8.57432	1.03539	2.04967
LHFPL2	1.20327	1.15009	0.561909	0.615923	1.03405	2.04776
TTL	15.9276	15.0005	7.23757	8.28075	1.02769	2.03875
SCPEP1	17.7767	18.3683	8.07928	10.0992	1.02576	2.03603
RP11-244H3.4	3.03553	3.12019	1.38693	1.70752	1.0241	2.03369
AR	0.781991	0.750675	0.441936	0.332712	1.02159	2.03015
RP11-884K10.5	25.7755	25.1127	9.66006	16.3273	1.01248	2.01738
FKBP14	6.91094	6.39778	3.17278	3.59799	1.00765	2.01063
IGFLR1	12.4416	13.3557	7.32821	5.77112	1.00555	2.00772
GSN	100.133	97.4798	48.0873	52.7198	1.00385	2.00534
SDF2L1	23.2664	24.4132	11.3071	13.0414	1.00338	2.00469
PIK3AP1	126.121	123.104	55.2381	72.5041	1.00097	2.00134
PDE3A	1.78828	1.82477	0.919267	0.929096	1.0004	2.00055
MSC	5.88869	4.2262	2.98891	2.19003	0.999727	1.99962
EIF2AK3	8.31522	7.50729	3.51539	4.59756	0.998614	1.99808
DLX3	4.11613	3.94643	2.38901	1.72727	0.996079	1.99457
LZTS1	0.535879	0.572177	0.251308	0.318987	0.993229	1.99064
GPAT3	0.912456	1.1373	0.516621	0.538778	0.99198	1.98891
SMCO4	12.4931	10.2253	4.38848	7.36023	0.990338	1.98665
FYTTD1	28.4087	26.8781	11.0686	17.555	0.990187	1.98644
CYTOR	22.4788	17.4791	9.43169	11.0925	0.989781	1.98588
H6PD	9.74236	9.85591	5.19222	4.90846	0.986647	1.98157
MANSC1	2.01326	2.00669	1.12437	0.953222	0.984401	1.97849
FGD6	1.11494	0.974916	0.662492	0.430256	0.983928	1.97784
CRLF2	0.528331	0.656942	0.422173	0.196883	0.983911	1.97782
SLC2A14	2.10809	2.26941	1.09166	1.18131	0.981649	1.97472
AKAP13	17.1972	18.3649	8.36383	10.1087	0.980804	1.97357
SIPA1L1	1.38404	1.33612	0.547006	0.881124	0.980078	1.97257
AC068491.1	10.1494	10.9582	5.27217	5.69126	0.976714	1.96798
TBC1D10A	1.79798	2.0902	0.819633	1.23229	0.973609	1.96375
MFSD2A	16.2904	15.9664	7.84648	8.96963	0.973229	1.96323
SYNPO2	18.8588	18.0888	8.9479	10.3149	0.973142	1.96311
RP1-290I10.6	5.51834	5.65711	2.54449	3.28636	0.971956	1.9615
SLC33A1	15.3547	15.9072	6.32183	10.1053	0.969372	1.95799
SOBP	10.1938	9.59514	5.85029	4.44691	0.967342	1.95524
CEP70	34.2403	29.7999	14.4076	19.181	0.9654	1.9526
GBP2	3.33159	3.40444	1.46237	2.07593	0.964327	1.95115
PTGIR	1.90513	2.04503	0.961207	1.10732	0.96021	1.94559
PCMTD1	20.8035	19.7675	9.66605	11.7077	0.95824	1.94294
KCTD7	1.95645	1.68731	0.93785	0.97744	0.957867	1.94244
CTNNA1	80.628	72.7302	40.9307	39.6486	0.957612	1.94209
HPSE	2.25092	2.42824	1.06821	1.40614	0.956243	1.94025
TNFRSF19	6.16825	6.24106	3.38829	3.1562	0.955761	1.9396
USP18	7.59436	7.5945	3.586	4.43335	0.955512	1.93927
LMBR1L	17.5178	16.1671	9.34177	8.41474	0.954895	1.93844
MYBL1	0.880628	1.11832	0.517345	0.543023	0.949017	1.93056
RPS6KA5	4.49178	4.2254	2.21728	2.40193	0.948019	1.92922
SNAP29	14.5169	15.2944	8.26343	7.54198	0.946123	1.92669
GABARAPL1	3.39297	3.1182	1.46426	2.00576	0.940069	1.91862
RTN4	66.55	68.364	29.4279	42.9046	0.939026	1.91723
RP11-153A23.6	2.62216	2.43748	1.55687	1.1484	0.930665	1.90615
CASP7	20.3007	17.7696	9.67103	10.736	0.930265	1.90563
SAT1	19.1932	17.9409	8.44282	11.5218	0.92991	1.90516
ADAMTS5	0.625387	0.614071	0.316948	0.349593	0.927453	1.90191
ULBP2	2.13958	2.05891	0.861508	1.40409	0.926551	1.90073
BET1	10.5054	10.943	4.73202	6.85317	0.926511	1.90067
CLECL1	4.63999	3.52618	1.89129	2.49453	0.925259	1.89903
RAB31	16.1112	14.6988	7.39401	9.24628	0.922754	1.89573
ARRDC3	3.69724	3.50007	1.72484	2.15716	0.922446	1.89533
SEC61G	97.3771	96.3834	37.3509	68.2316	0.918434	1.89006
ARHGEF6	33.8599	32.2574	15.8601	20.01	0.917502	1.88884
FADS3	1.12248	1.16627	0.680158	0.558491	0.914644	1.8851
RIPK3	8.70421	8.68779	4.50403	4.93631	0.913767	1.88396
ATP10D	6.73656	7.02144	3.00239	4.50924	0.9136	1.88374
PRSS12	31.4222	30.6089	13.7732	20.0606	0.913467	1.88357
NXPE3	5.42688	5.16797	2.84994	2.90136	0.913013	1.88297
ABCD1	4.3242	4.77273	2.8041	2.13337	0.912703	1.88257
CDK2AP2	19.5379	21.1438	10.3005	11.8778	0.909428	1.8783
ASAP2	3.76529	4.39159	1.97859	2.48518	0.908099	1.87657
DNAJB4	7.8113	6.78876	3.74488	4.24267	0.901208	1.86763
C21orf91	15.0305	14.4932	6.64445	9.63911	0.896817	1.86195
CCPG1	31.7595	31.3348	14.807	19.9807	0.8955	1.86025
VIMP	19.4166	19.9018	9.77239	11.8747	0.895019	1.85963
AGTRAP	34.0151	33.4264	15.1775	22.0783	0.893695	1.85793
SEMA6A	1.11442	1.16591	0.650386	0.605999	0.891027	1.8545
SLC10A7	5.93227	5.51895	2.57563	3.77278	0.890748	1.85414
RP1-152L7.5	1.94286	1.97814	1.12543	1.03772	0.889774	1.85289
HDAC9	29.8293	29.3588	13.4493	19.3593	0.889751	1.85286
PON2	14.0018	13.3048	6.66524	8.44002	0.88931	1.85229
IPO13	15.6447	14.4832	9.42587	7.20048	0.885299	1.84715
RECK	1.7422	1.59396	0.87412	0.975941	0.883552	1.84491
S100A11	106.053	115.314	55.5816	67.5633	0.882031	1.84297
SLC8A1	2.90227	2.37634	1.35597	1.56986	0.881246	1.84197
CDC6	44.5049	43.856	21.3032	27.9663	0.87913	1.83927
ABHD17B	18.2066	17.7818	8.79256	11.2606	0.87902	1.83913
RP11-440L14.1	5.64507	5.721	3.30564	3.00195	0.878318	1.83823
ZNF672	28.2953	28.91	15.0712	16.7933	0.877881	1.83767
PTPN9	27.3766	24.8859	13.9446	15.1681	0.875416	1.83454
SLC44A1	5.5369	4.96296	2.82467	3.02801	0.874527	1.83341
CDK17	17.0977	16.4563	7.90593	10.8898	0.873428	1.83201
STAT3	46.3892	43.2239	23.9106	26.1456	0.872223	1.83048
ROBO3	2.16039	2.29738	1.03976	1.47514	0.870103	1.82779
TRIM69	1.6339	1.13721	0.739678	0.803182	0.869528	1.82707
SIX4	0.728187	0.898181	0.381548	0.534856	0.868603	1.82589
CCDC186	6.14292	5.91345	2.74453	4.04867	0.866575	1.82333
ZC3H6	3.06757	2.06543	1.58185	1.28096	0.863857	1.8199
B3GALT4	1.7847	1.52964	0.937531	0.923059	0.863206	1.81908
TBC1D13	16.4848	15.7218	9.15141	8.99624	0.857892	1.81239
FAM49A	1.24416	1.31345	0.746724	0.698112	0.857153	1.81146
ALG2	16.804	16.6546	8.53303	10.395	0.856356	1.81046
ITGAE	26.4507	25.5304	11.2441	18.2672	0.855667	1.80959
LCP2	21.8414	22.4549	13.2112	11.7854	0.855231	1.80905
RP11-383H13.1	6.81209	5.45166	2.55813	4.39531	0.855178	1.80898
PRR5L	6.99122	7.26121	4.13306	3.92456	0.854909	1.80864
PDE4D	5.13932	4.08044	2.04877	3.18129	0.853769	1.80722
BEX1	314.125	305.942	153.421	198.592	0.853054	1.80632
APAF1	28.5807	27.5408	14.4531	17.4368	0.850174	1.80272
SOCS1	5.5331	5.2344	3.14188	2.95893	0.849587	1.80198
MSRB2	3.02171	2.86503	1.27811	2.11684	0.846914	1.79865
PDLIM5	19.9733	20.1352	10.2834	12.5798	0.846128	1.79767
LARP4	39.1794	39.2876	20.7493	24.1432	0.839801	1.7898
PLPP5	37.0921	36.7792	19.1377	23.1506	0.838903	1.78869
TLE4	32.7188	30.7232	17.6404	18.6169	0.838756	1.78851
CHPF	4.71026	4.59258	2.76741	2.54705	0.837932	1.78749
CLCF1	1.92633	1.85739	1.2582	0.901603	0.837832	1.78736
ULK4P2	10.7683	8.56018	4.97412	6.08895	0.836643	1.78589
POLD4	24.794	24.2834	11.3328	16.9286	0.834913	1.78375
HFE	1.01278	1.15029	0.615289	0.631924	0.830746	1.7786
PNPLA8	6.66469	6.51951	3.19902	4.40048	0.830388	1.77816
KIF13B	2.70189	2.91771	1.25786	2.0165	0.822971	1.76905
SMOX	5.54101	4.77284	2.94201	3.04166	0.817194	1.76198
FDX1	7.623	7.4511	3.64669	5.13158	0.816675	1.76134
MYOF	2.44158	2.2007	1.34271	1.35244	0.8145	1.75869
CARD10	2.14781	2.4549	1.49105	1.19097	0.814316	1.75846
CTC-774J1.2	3.70799	3.42322	1.95747	2.18507	0.813731	1.75775
SGTB	2.04674	1.89948	1.10816	1.19014	0.812705	1.7565
ARFGAP3	13.1265	12.9147	6.84807	8.34933	0.81129	1.75478
LINC00294	2.01537	1.96402	1.20475	1.10793	0.810311	1.75359
PDIA4	52.8312	53.3638	27.7124	34.4523	0.808377	1.75124
ACPP	22.4896	19.9769	11.1626	13.659	0.807735	1.75046
ANKMY2	7.87588	8.22189	4.23063	5.19171	0.807731	1.75046
DBN1	25.9702	25.6789	13.7338	16.5635	0.804414	1.74644
ERLEC1	25.9781	25.1892	12.4657	17.6387	0.802344	1.74393
PDE8A	7.10802	6.60524	3.9973	4.03847	0.801847	1.74333
ELL2	0.896117	0.904181	0.522024	0.533751	0.801622	1.74306
TPST1	4.43234	3.78659	2.27398	2.54018	0.800928	1.74222
JMJD1C-AS1	8.3025	8.35289	4.72155	5.05139	0.800681	1.74192
RASA4B	1.47707	1.25201	0.780633	0.826008	0.796523	1.73691
MTUS1	3.3007	3.9502	1.93159	2.35098	0.796341	1.73669
NRBF2	18.5397	17.3487	8.81862	12.3894	0.795019	1.7351
AKAP17A	18.9886	18.5983	10.7983	11.3623	0.794159	1.73407
ZDHHC13	10.7174	11.839	5.35884	8.02937	0.793296	1.73303
HOMER2	4.20976	4.21749	2.83158	2.13991	0.792894	1.73255
RSPH3	3.0409	2.77381	1.56957	1.87081	0.79267	1.73228
TLN2	2.71378	1.98348	1.23424	1.53729	0.790475	1.72964
MYCL	2.8006	2.77857	1.69182	1.60729	0.790145	1.72925
NHSL1	4.03695	3.25334	1.72561	2.61029	0.789831	1.72887
UTRN	30.6365	26.753	15.9828	17.9703	0.788913	1.72777
YIPF5	23.7936	22.4574	9.87634	17.7454	0.787508	1.72609
ANKRD44	17.2492	15.9138	8.92516	10.7423	0.787242	1.72577
RNF170	10.4416	10.334	5.34384	7.01567	0.785732	1.72397
FIG4	8.65366	8.50043	4.55933	5.63448	0.78449	1.72248
BLZF1	15.4279	14.7781	6.75393	11.3168	0.783692	1.72153
CASP3	31.4727	29.8601	15.2777	21.2803	0.783564	1.72138
DNAJC3	35.7357	34.5616	18.2416	23.6747	0.782045	1.71957
RP9P	3.34328	3.78633	1.84157	2.40606	0.781589	1.71902
RUBCN	7.74083	9.19522	5.91523	4.15168	0.77945	1.71648
NINJ2	12.187	11.6166	6.83083	7.34899	0.779263	1.71625
MLKL	15.51	15.7421	8.47804	10.1741	0.778861	1.71578
AKNA	21.0724	22.0789	12.8789	12.8569	0.777425	1.71407
BTN2A2	3.7789	2.90734	1.97776	2.00577	0.776999	1.71356
PRKCE	6.62163	6.85498	3.75037	4.3213	0.773715	1.70967
NIPSNAP1	6.74938	5.9466	2.99327	4.6307	0.773496	1.70941
VAPA	163.989	157.234	78.7506	114.423	0.772253	1.70793
TMSB4X	1385	1361.32	659.512	994.109	0.7718	1.7074
PIK3C2A	11.4633	10.7127	5.09664	8.30662	0.76846	1.70345
ELOVL3	3.19379	3.94812	1.65677	2.6496	0.768331	1.7033
PHACTR2	12.5884	14.1711	7.30149	8.81235	0.767569	1.7024
CHRFAM7A	17.0484	12.6996	7.4594	10.4464	0.766896	1.7016
ISPD	1.51829	1.46191	0.869571	0.923411	0.766828	1.70152
GOLIM4	23.6199	24.5038	12.6308	16.4284	0.764885	1.69923
ATP6V1E1	72.4712	72.4046	36.041	51.5499	0.764359	1.69862
SOCS6	5.01492	4.38341	2.44412	3.22651	0.763583	1.6977
FZD1	1.61152	1.60614	0.993033	0.945014	0.762392	1.6963
HIPK2	3.38652	3.67319	2.42833	1.81389	0.76141	1.69515
ETS1	17.6256	17.3185	9.9303	11.178	0.760517	1.6941
LPXN	13.0427	13.6832	6.58165	9.64795	0.758936	1.69224
GALM	8.6099	7.80866	4.69179	5.22947	0.758395	1.69161
PLXNB1	2.39572	2.65732	1.73812	1.32283	0.756758	1.68969
PCTP	6.17495	6.34991	3.26403	4.34867	0.755609	1.68834
ISY1-RAB43	2.45541	2.39528	1.07331	1.88172	0.755183	1.68785
TRIM36	3.68545	3.17381	1.66969	2.50002	0.754924	1.68754
ITGAV	5.41231	5.15118	2.67378	3.75152	0.753471	1.68584
ADARB1	14.3959	14.442	8.83643	8.65871	0.752093	1.68423
CTC-205M6.3	8.6574	7.92372	4.29952	5.7885	0.751751	1.68384
UBE2T	67.2595	64.8332	32.1291	48.4409	0.751736	1.68382
ERRFI1	4.01588	3.82729	2.03663	2.74234	0.751591	1.68365
FUCA1	6.95719	7.2621	3.89317	4.75674	0.751542	1.68359
TRPM4	3.92155	3.58386	2.16851	2.38647	0.751172	1.68316
ENTPD7	8.62592	8.04692	4.4791	5.68079	0.748759	1.68035
DHRS3	2.87192	2.38806	1.4016	1.79965	0.748301	1.67981
LPAR1	3.31522	4.43423	2.05368	2.68443	0.747981	1.67944
ZNF821	4.27527	4.72553	2.84874	2.64608	0.747716	1.67913
SLC39A7	42.3936	44.4996	24.9249	28.2117	0.743823	1.67461
ZSCAN31	8.17867	7.56368	3.96104	5.68473	0.742917	1.67356
AMZ2	17.8532	17.9318	8.84322	13.1354	0.741648	1.67208
HEATR5A	4.08973	5.35631	1.96433	3.89461	0.741322	1.67171
SPAG5	52.7608	49.163	27.8608	34.6782	0.739529	1.66963
CDK14	9.74082	6.59825	4.89095	5.06962	0.739499	1.6696
CDC14B	1.69146	1.99805	0.936745	1.33654	0.738452	1.66839
COG3	27.5738	26.0676	14.8061	18.1294	0.737815	1.66765
GORASP2	24.8283	26.6203	14.4121	17.2325	0.736801	1.66648
AKAP7	5.20983	5.53189	2.95208	3.63903	0.73638	1.66599
GCNT1	20.0149	20.4721	9.59751	15.4612	0.734537	1.66386
FUNDC1	4.31997	4.48007	2.33294	3.07957	0.734314	1.66361
MPC2	65.9606	64.6145	35.0587	45.4723	0.733403	1.66256
TCP11L1	5.00763	4.77693	3.1236	2.89253	0.732325	1.66131
ARHGAP44	6.81548	6.056	4.16849	3.745	0.731705	1.6606
DHRS11	3.02131	2.75384	1.67548	1.87137	0.731295	1.66013
RPPH1	557.661	630.341	317.333	418.578	0.729845	1.65846
AP2M1	120.701	117.871	65.029	82.4779	0.729429	1.65798
DLGAP5	45.8038	42.1716	23.0527	31.476	0.726559	1.65469
RP11-218M22.1	2.77516	2.49175	1.54648	1.70932	0.725305	1.65325
CNPY4	5.32308	4.40343	2.402	3.62462	0.721786	1.64922
UBE2Q2	23.331	22.2779	11.6943	16.6917	0.721686	1.64911
SLC27A3	16.2755	15.9258	8.48014	11.5578	0.721527	1.64893
RAB4A	42.2334	39.6947	22.2635	28.6792	0.720406	1.64765
KLC4	4.3539	4.50184	2.92468	2.57678	0.719729	1.64687
SDC4	5.92524	5.93048	3.23525	4.1457	0.718735	1.64574
TRMT1L	15.2293	14.0765	7.51755	10.7669	0.71807	1.64498
DUSP19	1.3274	1.69186	0.89929	0.975643	0.717124	1.6439
RP3-460G2.2	16.259	16.2787	9.74842	10.5594	0.715897	1.6425
CLDND1	36.796	37.5226	20.2202	26.1873	0.71569	1.64227
CENPI	12.798	12.6778	6.8608	9.05736	0.714676	1.64111
C7orf60	4.43238	3.48982	2.0414	2.89481	0.714456	1.64086
PPP1R12B	11.0041	11.7413	7.57175	6.5904	0.713816	1.64014
TMED7	26.8929	27.0266	15.5627	18.1139	0.71335	1.63961
RP11-181C3.2	11.42	10.3881	7.20401	6.37268	0.712969	1.63917
CADM1	21.0012	20.2423	10.1719	15.7032	0.712947	1.63915
CAP1	236.182	224.948	119.682	169.275	0.712354	1.63848
CEP41	11.0599	10.9687	5.93629	7.86324	0.710486	1.63636
STX5	15.9014	16.9618	10.3168	10.2336	0.709546	1.63529
R3HCC1	25.2739	24.4843	13.9645	17.2311	0.70802	1.63356
MYO1B	24.0187	23.5103	12.1366	17.7703	0.707539	1.63302
CEP85L	6.85379	6.49037	3.87832	4.48553	0.706996	1.6324
NIT1	10.9886	11.5653	6.67187	7.46562	0.706498	1.63184
MGST2	49.9076	46.7858	24.9523	35.8457	0.706441	1.63177
HBP1	14.0457	14.6981	8.08693	9.99071	0.704029	1.62905
LAIR1	199.457	200.522	111.562	140.187	0.704023	1.62904
C4orf3	17.7943	17.6364	8.51378	13.8993	0.70375	1.62873
DSC2	11.994	10.9626	6.4241	8.01249	0.702981	1.62787
CECR6	4.34818	4.20214	2.78025	2.58234	0.702976	1.62786
IL10RA	3.23796	3.18343	1.90193	2.1324	0.702642	1.62748
RNF141	9.53894	8.23222	4.99771	6.16805	0.701525	1.62622
C1orf50	3.75561	3.00714	2.52207	1.72232	0.701399	1.62608
SVBP	18.8999	19.7733	9.80151	14.6128	0.701199	1.62586
OARD1	25.2514	24.171	11.2388	20.1131	0.699567	1.62402
TLE1	7.71188	6.82109	3.90282	5.28076	0.699548	1.624
CD1D	3.60271	3.59599	1.95574	2.58379	0.699531	1.62398
DERL2	20.3514	21.4796	12.5408	13.8275	0.699509	1.62395
SLX1B	42.7849	41.0864	20.6399	32.4488	0.698836	1.62319
RHOC	19.7774	20.0938	11.4586	13.7083	0.698636	1.62297
GS1-251I9.4	14.5622	13.3124	7.32561	10.2828	0.6985	1.62282
UBL3	10.3319	10.5726	6.42113	6.76248	0.697605	1.62181
ALOX5AP	9.53102	8.80399	5.33195	6.22973	0.697474	1.62166
LYZ	178.073	172.376	88.3398	133.856	0.697136	1.62128
IL4R	16.9903	17.871	10.8427	11.1596	0.696572	1.62065
HNRNPLL	29.6694	28.3033	16.9975	19.6191	0.695523	1.61947
ERO1B	4.85197	5.73316	2.68551	4.05525	0.694835	1.6187
PNRC2	97.6168	98.9859	49.4882	75.4757	0.694322	1.61812
GSTO1	107.796	105.671	60.7756	74.4523	0.693563	1.61727
SNORA17B	261.305	305.64	129.192	232.488	0.69243	1.616
CAMK1	6.92895	6.28598	3.48135	4.91432	0.692154	1.61569
FAM234B	2.68001	2.4324	1.48883	1.7505	0.692122	1.61566
CPOX	18.44	17.0706	10.2772	12.2189	0.691599	1.61507
CCDC90B	35.976	34.0747	19.0018	25.468	0.691538	1.615
MAGED2	13.2699	12.4982	7.29692	9.03927	0.690983	1.61438
CCDC34	17.7946	17.8179	9.3443	13.3299	0.690166	1.61347
PPM1K	6.94918	5.87859	3.24746	4.92137	0.690145	1.61345
ACAD11	2.71469	2.14543	1.25707	1.82495	0.689982	1.61326
SMIM12	15.7591	17.1412	8.00368	13.0151	0.689799	1.61306
CDC25C	10.9396	10.2376	5.61796	7.85832	0.687099	1.61004
LMAN1	40.433	38.2253	22.7706	27.3994	0.682901	1.60536
RCHY1	17.3414	15.8968	9.68596	11.5043	0.68227	1.60466
KITLG	4.96391	4.98427	2.39635	3.98567	0.68161	1.60393
SEC23A	34.1273	32.4011	17.1342	25.5051	0.680559	1.60276
ULK4P1	7.22553	7.37247	4.28141	5.03219	0.679604	1.6017
MIS12	14.8982	14.2412	7.71136	10.9544	0.679506	1.60159
RAPGEF2	11.0211	10.1279	5.2941	8.30628	0.678355	1.60031
SCHIP1	11.6658	10.0618	5.95265	7.94442	0.678219	1.60016
SLC17A5	9.08394	7.51032	4.48435	6.15107	0.676833	1.59863
DUSP22	18.2971	18.0633	11.1816	12.0846	0.676618	1.59839
SEC11C	39.6788	41.5069	21.5308	30.6532	0.675697	1.59737
MEF2C	128.759	122.555	58.7759	103.496	0.674078	1.59558
RP11-222A11.1	23.0909	23.6506	13.3919	16.6293	0.673447	1.59488
CH507-254M2.2	9.28641	10.6688	5.34984	7.48703	0.673151	1.59455
C19orf10	96.2049	96.0047	56.3163	67.1741	0.673004	1.59439
ZNF20	4.69269	3.40606	2.42709	2.76717	0.672067	1.59335
SNRNP35	17.3504	16.3956	8.91385	12.8065	0.672045	1.59333
GMPPA	18.0289	19.505	10.622	13.5405	0.671659	1.5929
RNF187	58.3156	57.0896	36.0325	38.1107	0.670337	1.59144
PDP1	4.82129	5.88498	2.72698	4.19611	0.6697	1.59074
FBXL13	4.602	3.98568	2.46336	3.05997	0.669571	1.5906
SLC50A1	17.2742	16.3004	9.78484	11.8331	0.668697	1.58964
PTPN22	8.68187	7.7473	4.41007	6.18991	0.668252	1.58915
ERMAP	6.88443	5.95058	3.74374	4.52338	0.666583	1.58731
RIPK1	12.4455	11.5517	7.2001	8.27382	0.665705	1.58634
CD58	7.43556	7.04888	3.45928	5.91173	0.665329	1.58593
MSMO1	5.88681	5.35577	3.0586	4.21061	0.66511	1.58569
MOCS2	11.0601	10.906	5.88674	8.3354	0.664086	1.58456
ETFDH	14.1537	13.0045	7.17078	10.4046	0.664085	1.58456
DLD	54.2862	53.5808	30.0298	39.8316	0.663475	1.58389
YPEL2	2.52621	2.68578	1.75288	1.61239	0.662661	1.583
PDCD4	103.709	100.241	59.6541	72.3526	0.662586	1.58292
GOLGA8O	9.18811	8.39055	4.89222	6.50196	0.661004	1.58118
TCEAL8	11.8646	11.6145	6.17244	9.06129	0.66055	1.58069
RINT1	13.5724	12.931	8.7023	8.43566	0.659706	1.57976
PRKAB2	3.72589	3.4659	2.229	2.4241	0.659612	1.57966
SRP19	52.5194	48.7893	25.5957	40.4012	0.658579	1.57853
IAH1	10.0431	9.79788	5.57415	7.2972	0.658367	1.5783
TPM3	418.356	414.599	224.238	318.087	0.657835	1.57771
TTC26	1.69024	1.4008	0.857908	1.14869	0.657085	1.57689
SLC35B1	48.6728	49.2876	29.1302	34.5542	0.655517	1.57518
IKBIP	21.142	19.8583	12.0931	14.5667	0.654419	1.57398
BTN3A1	7.59562	7.08455	4.03207	5.54061	0.653895	1.57341
IFRD1	20.6156	18.9554	10.3594	15.475	0.652847	1.57227
COMMD8	25.7683	23.2338	13.876	18.0438	0.652693	1.5721
UNC119	7.74768	6.3115	4.3058	4.81863	0.652524	1.57192
COX20	14.1188	12.9539	7.36659	10.2982	0.652361	1.57174
BMP8B	8.3576	7.64065	5.07683	5.32498	0.65201	1.57136
IBTK	29.5809	27.6291	15.7365	21.631	0.651267	1.57055
TMEM135	9.6044	13.3086	6.26671	8.72017	0.650888	1.57013
SLC35B4	12.9209	13.0117	7.9154	8.99294	0.650639	1.56986
LYSMD3	8.42301	9.21833	5.05445	6.47562	0.650406	1.56961
FYN	12.8049	12.8835	8.64231	8.1048	0.649217	1.56832
SAMD8	3.72374	3.45829	2.20329	2.47691	0.648663	1.56771
STK39	5.40309	5.5231	3.58633	3.53998	0.647992	1.56699
ANKRD9	1.34097	1.14749	0.750441	0.878181	0.646111	1.56494
PSMC2	73.6182	73.1397	36.735	59.7995	0.645612	1.5644
TRIB1	10.1174	10.3412	6.55437	6.82563	0.644865	1.56359
WAPL	48.2284	46.1739	27.3629	34.534	0.644437	1.56313
SEPSECS	9.25429	7.97762	4.65132	6.64363	0.644299	1.56298
CCNH	32.0685	29.5854	18.2144	22.1943	0.642897	1.56146
GLT8D1	24.5329	23.3784	12.948	18.5549	0.642209	1.56072
ZNF230	8.67803	7.4147	5.16762	5.3582	0.642194	1.5607
MEGF9	2.1771	2.04474	1.20613	1.56446	0.641886	1.56037
XYLT1	3.70047	3.26147	2.46569	2.08577	0.641547	1.56
C11orf74	7.98974	7.52473	4.68259	5.50152	0.639095	1.55735
ATP5L	185.174	181.948	88.2849	154.65	0.638759	1.55699
APH1B	8.52129	8.06025	5.12724	5.76772	0.638139	1.55632
BORCS7	18.1265	16.9041	8.80116	14.3455	0.637981	1.55615
SEM1	104.799	99.3264	51.8061	83.124	0.637168	1.55527
PPM1E	3.06731	3.02821	1.9483	2.05931	0.637141	1.55524
GFPT1	8.95377	9.43736	5.244	6.90962	0.635182	1.55313
RASA1	7.23264	7.49246	4.30173	5.42703	0.633348	1.55116
CASP9	3.48253	2.88106	2.18241	2.0116	0.633299	1.55111
HOXA10	44.6895	44.8952	29.0037	30.0524	0.633155	1.55095
SERPINB1	37.2445	35.6629	22.7504	25.3326	0.633105	1.5509
ATP6V1B2	61.4817	58.1404	35.8482	43.178	0.632281	1.55001
MPP1	14.139	13.6392	7.38556	11.0128	0.631658	1.54934
BAZ1B	43.3317	42.0651	26.0382	30.4169	0.631097	1.54874
ODF2L	10.4528	9.24838	5.18299	7.89525	0.631042	1.54868
IL12RB1	2.74317	2.94852	1.75128	2.0098	0.630726	1.54834
AC018890.1	178.728	202.502	85.1899	169.45	0.628957	1.54645
ARL6IP6	15.898	16.7156	8.57273	13.1078	0.628608	1.54607
RNF145	15.6139	14.9423	9.27811	10.9579	0.627946	1.54536
VAV3	12.162	10.9332	6.21988	9.12164	0.627862	1.54527
ADD3	20.5386	18.7731	11.0375	15.0661	0.62681	1.54415
SAR1A	63.0924	61.8785	35.4899	47.5651	0.626385	1.54369
ARGLU1	51.1021	47.332	21.7041	44.1691	0.6261	1.54339
FKBP2	23.1897	25.6931	13.7239	18.8378	0.623973	1.54111
HDAC6	15.5038	15.167	10.9899	9.34278	0.62307	1.54015
SMIM3	15.4788	16.0088	8.9907	11.9857	0.622777	1.53984
CALCOCO2	58.211	55.9018	31.6258	44.542	0.621091	1.53804
ZBTB22	3.18824	3.1928	1.83554	2.41798	0.619741	1.5366
SPCS3	58.1337	57.5519	33.0998	44.1883	0.619234	1.53606
PTPRC	93.3054	86.8422	51.0829	69.2227	0.619232	1.53606
RIT1	12.1778	11.381	6.13566	9.63773	0.618832	1.53563
TXNDC11	12.6138	13.3343	8.56232	8.72851	0.618336	1.5351
LINC00205	3.18299	3.71551	2.04274	2.5687	0.618237	1.535
PDIA6	147.481	142.895	83.2705	110.861	0.617783	1.53452
CPVL	17.1155	16.0609	9.23727	12.9333	0.617707	1.53443
SEPW1	7.81123	7.65443	4.75602	5.57009	0.617262	1.53396
ILK	21.2154	23.1554	13.3787	16.2946	0.616168	1.5328
SSR2	250.581	240.393	144.219	184.244	0.615804	1.53241
ACADVL	139.789	138.472	85.2573	100.835	0.614955	1.53151
HYOU1	37.7744	37.796	24.6926	25.7659	0.614767	1.53131
ITFG1	14.5118	13.3066	7.74525	10.8967	0.613809	1.53029
CALU	45.1565	41.247	25.1709	32.687	0.61377	1.53025
ALKBH6	8.20987	8.08502	4.9739	5.93827	0.612345	1.52874
NDFIP2	34.0991	34.5405	19.4879	26.5929	0.612248	1.52864
TIAM1	4.32551	4.0255	2.49346	3.10616	0.611496	1.52784
C5orf28	16.3539	14.863	8.42784	12.5599	0.611017	1.52734
CD68	26.1681	23.7179	12.8256	20.8058	0.610536	1.52683
MOSPD1	6.21135	5.85727	3.48247	4.60965	0.609712	1.52595
UFL1	16.5645	16.4641	9.44617	12.7642	0.609457	1.52568
NR2C1	35.3855	33.4886	21.7949	24.3868	0.608844	1.52504
FURIN	21.6964	21.0939	15.2655	13.3566	0.608342	1.52451
WDR45	6.66496	8.27856	4.70825	5.33845	0.606751	1.52283
EDEM2	12.7537	12.0183	7.43709	9.22377	0.60599	1.52202
EMC3	47.6211	45.4445	27.9006	34.7835	0.604554	1.52051
HSD17B4	39.9946	33.0029	20.1642	29.0799	0.604238	1.52018
GIMAP6	2.61053	2.89324	1.72749	1.97928	0.603559	1.51946
COQ10B	7.34985	6.58867	4.43255	4.93781	0.603514	1.51941
TMEM107	7.23671	6.69808	3.9674	5.40262	0.603508	1.51941
MTERF4	13.3323	12.5943	7.08684	10.4411	0.602744	1.5186
RNF144A	7.04769	7.45419	4.71776	5.05571	0.602475	1.51832
OSTC	87.8765	83.9317	47.9319	68.3602	0.600801	1.51656
YPEL5	6.27155	6.56016	4.02316	4.64707	0.599833	1.51554
TNIP1	27.8287	25.7489	19.3039	16.7367	0.599783	1.51549
GOLGA5	10.4438	9.74957	5.77702	7.88745	0.59918	1.51486
KLF10	9.51861	9.58941	6.16086	6.75696	0.597813	1.51342
AGFG1	35.2081	34.6989	20.0634	27.3618	0.597357	1.51294
GFM2	16.2649	15.4797	8.51281	13.0414	0.59729	1.51287
KIF20A	35.5057	35.054	21.2512	26.563	0.596859	1.51242
KTN1	71.5477	68.7267	42.8702	52.1425	0.59672	1.51227
CDS2	7.12811	6.7846	4.48927	4.91969	0.596606	1.51215
GOLPH3L	21.906	20.9471	14.3067	14.6683	0.595953	1.51147
LGALS3	7.12421	6.95335	4.69128	4.83934	0.595668	1.51117
SLC39A1	27.4166	26.992	16.3171	20.6201	0.594594	1.51005
SLFN11	31.2239	33.9813	19.3181	25.0082	0.59453	1.50998
RHOQ	14.8233	14.1146	10.2113	9.36806	0.594402	1.50985
TMC6	32.8491	33.2355	22.7867	21.9427	0.594162	1.5096
RNF5	37.9287	37.3958	22.0553	29.12	0.593952	1.50938
GMFG	255.329	246.535	153.519	187.153	0.593474	1.50888
TTLL1	4.01153	4.05274	2.54858	2.92072	0.593384	1.50878
ATG4A	4.48939	4.47396	2.35491	3.75257	0.59321	1.5086
FBXL4	10.5528	9.96391	6.22601	7.70756	0.592657	1.50802
POLR3GL	21.3852	20.9126	11.0857	17.7389	0.592657	1.50802
CENPA	24.4459	24.5574	13.309	20.0929	0.592607	1.50797
SLC26A6	9.58331	8.7852	5.50743	6.9654	0.592451	1.50781
WT1	25.3785	22.1034	16.6058	15.5441	0.591004	1.50629
SNRPD1	106.448	105.747	49.0952	96.3369	0.590863	1.50615
MFSD13A	8.02033	9.38694	5.67555	6.16634	0.590351	1.50561
CCNDBP1	21.7511	21.8033	11.7988	17.9454	0.589341	1.50456
ANAPC16	62.0083	60.9554	32.8483	51.2118	0.589332	1.50455
ITCH	24.8519	25.3837	14.8327	19.4613	0.587805	1.50296
RPS27L	66.6904	66.1562	32.1544	58.9486	0.587757	1.50291
ZDHHC2	54.6904	49.6151	27.6812	43.6772	0.587522	1.50266
TRIM16L	6.13131	6.30644	3.85475	4.6258	0.585685	1.50075
TMEM9	8.00985	7.20434	4.40685	5.97404	0.585385	1.50044
INPP4A	10.2187	10.2854	6.32968	7.66859	0.585215	1.50026
ULK1	3.3224	3.76994	6.511	4.32167	-0.585629	0.666359
PKD1P1	1.91398	2.12454	3.57568	2.60086	-0.585719	0.666317
CHSY1	9.97049	10.9202	15.0561	17.0759	-0.586328	0.666036
DIRAS1	1.12595	0.98161	1.48031	1.75514	-0.58634	0.66603
LRRK1	6.2991	4.73166	9.16207	7.67148	-0.586891	0.665776
ANKRD11	21.263	20.1336	36.9347	26.2455	-0.587047	0.665704
CAMKK2	27.1127	26.9387	42.8155	40.1333	-0.588246	0.665151
EEF2KMT	5.53651	4.83094	7.15933	8.79514	-0.589096	0.664759
SF3A2	33.4137	34.1318	63.6377	39.5294	-0.589809	0.664431
IGF2BP2	21.022	21.7835	34.6908	31.0529	-0.590348	0.664183
CCNI	77.639	71.4372	136.44	91.665	-0.592245	0.66331
ATP10A	3.39409	3.02318	4.87938	5.00182	-0.592581	0.663155
KCNN2	11.5586	9.90196	15.3986	17.6896	-0.592841	0.663036
ZNF512B	1.70639	1.62209	2.69269	2.43364	-0.593869	0.662564
CCND2	29.8946	28.6993	43.7372	46.7024	-0.594271	0.662379
CIC	7.20814	6.8007	13.2119	8.26107	-0.595473	0.661827
LPO	6.05907	6.26811	9.67667	9.37635	-0.596898	0.661174
SH3PXD2A	3.01839	2.76057	4.81894	4.1046	-0.599654	0.659912
TAB1	7.70816	6.33675	10.1081	11.6349	-0.59977	0.659859
ADNP	16.1391	12.7604	22.9977	21.6218	-0.600236	0.659646
ERLIN1	42.2018	42.356	59.5774	71.77	-0.600238	0.659645
BCL2	13.2591	12.3861	18.5199	21.2883	-0.60129	0.659164
ATXN2	12.8847	11.9208	20.8164	17.5653	-0.602641	0.658547
HCFC1	18.9921	18.4758	34.1656	23.6277	-0.602769	0.658489
ELK4	9.04214	10.8142	17.5553	13.1911	-0.60331	0.658242
MIR17HG	7.92251	6.77799	10.5578	12.2807	-0.603874	0.657985
GNA15	40.503	38.9522	55.4565	68.583	-0.607442	0.656359
HNRNPUL2	6.6397	5.38866	10.7443	7.85979	-0.607718	0.656234
TNFRSF10A	6.25141	6.48056	9.55564	10.2894	-0.608073	0.656072
PIEZO1	31.0323	32.7847	53.4379	45.7919	-0.608267	0.655984
SPEN	18.0148	15.7796	27.6815	24.8678	-0.610095	0.655154
REXO1	8.64972	8.50869	15.5183	11.1261	-0.6116	0.65447
MBTPS2	1.80553	1.58769	2.76514	2.52529	-0.611809	0.654376
GK	9.30799	9.61771	13.0611	16.6032	-0.612422	0.654098
POLR3H	8.05196	8.11646	13.2946	11.9425	-0.612772	0.653939
SLC29A1	21.9856	20.762	33.5119	33.2497	-0.612843	0.653907
CA5B	1.73023	1.64641	2.66409	2.60531	-0.613826	0.653461
R3HDM1	10.4403	9.39211	17.8242	13.0223	-0.614104	0.653336
TERF2	8.48828	8.16327	16.1622	9.76713	-0.61652	0.652242
EEFSEC	3.08387	3.07423	5.4348	4.18749	-0.617019	0.652017
GALNT18	1.0642	1.13943	1.55524	1.9084	-0.618105	0.651526
RP5-1171I10.5	7.19586	6.6964	12.1712	9.5491	-0.618392	0.651396
RP5-1014D13.2	0.41776	0.321428	0.656042	0.496943	-0.619884	0.650723
NOTCH1	7.44857	7.81483	13.6287	10.2705	-0.621207	0.650127
R3HDM2	15.728	12.2046	25.163	18.4255	-0.621295	0.650087
FUT4	10.0315	10.0792	15.1721	16.5435	-0.624271	0.648747
ZNF276	7.41653	7.67335	11.6789	12.1345	-0.626777	0.647622
UPK3BL	6.50366	8.54603	14.2335	9.45526	-0.627373	0.647354
PRDM15	2.79052	2.2348	4.05182	3.86054	-0.627578	0.647262
BAIAP2	5.87071	5.81337	8.68582	9.7951	-0.628178	0.646993
ICAM2	6.29021	6.33387	9.76309	10.2123	-0.629051	0.646602
MIPOL1	0.5321	0.536807	0.955165	0.735081	-0.629618	0.646348
KCNG1	4.48927	3.90721	7.04695	6.20241	-0.629935	0.646206
COL27A1	5.75601	4.91485	9.04727	7.79035	-0.631388	0.645555
PABPC1	909.745	819.729	1469.8	1258.39	-0.631573	0.645472
CDC42EP4	2.77008	2.81492	4.11226	4.7556	-0.632719	0.64496
JUNB	19.4488	18.4452	30.656	29.3717	-0.634014	0.644381
PRRC2A	56.5535	53.9077	102.014	72.1843	-0.634506	0.644161
P2RX7	4.12746	4.01048	5.95124	6.98873	-0.635558	0.643692
BMS1P1	2.28024	1.85736	3.42015	3.13923	-0.636993	0.643052
ATP2B4	8.66847	8.62494	14.8748	12.5655	-0.638307	0.642466
TNPO2	32.2504	30.3913	50.7955	48.7757	-0.6392	0.642069
RRS1	13.0437	13.3915	22.0667	19.9626	-0.639272	0.642037
SH3BP5	3.69484	3.32472	5.7043	5.45881	-0.639334	0.642009
HMGA2	3.15505	2.82368	4.88733	4.61738	-0.639725	0.641835
CEP68	1.7145	1.73603	2.67057	2.82862	-0.639802	0.641801
SLCO3A1	1.67572	1.50292	2.81885	2.21937	-0.639943	0.641738
SLC7A1	18.1967	17.9997	30.6856	26.8482	-0.640641	0.641428
RP5-1180D12.1	2.65878	2.45568	4.09678	4.05262	-0.641144	0.641204
MAT2A	49.6036	49.7156	78.9665	79.4196	-0.642081	0.640788
GEMIN5	9.6525	9.38548	14.165	16.2681	-0.643207	0.640288
CHST12	2.14165	2.2203	3.71543	3.23862	-0.644516	0.639707
SEPN1	3.94791	4.14528	7.60698	5.25862	-0.644715	0.639619
ANKRD52	6.12482	4.06214	7.66304	8.58037	-0.646505	0.638826
KCNAB2	31.6	29.0937	49.2179	47.8077	-0.64761	0.638337
SLC2A1	6.42425	6.16126	9.29054	10.9099	-0.649161	0.637651
SIMC1	5.26324	4.96763	8.8257	7.56126	-0.651259	0.636724
DPYSL3	1.52031	1.66259	2.40876	2.71074	-0.651427	0.63665
CASP2	12.2161	11.417	19.3681	18.508	-0.651492	0.636621
STC2	2.2303	1.63652	2.9775	3.20945	-0.652487	0.636183
TOP1	15.3624	13.9577	25.0413	21.9269	-0.652837	0.636028
MDC1	17.4581	16.6878	30.987	23.6601	-0.653708	0.635645
INPP5D	28.4256	24.9883	42.9665	42.9854	-0.657023	0.634186
SLITRK5	0.821119	0.776127	1.39896	1.16965	-0.657786	0.63385
RP11-315D16.2	2.30552	2.24119	3.71069	3.62165	-0.657927	0.633788
TRG-AS1	1.82095	1.41437	2.28291	2.9179	-0.657971	0.633769
PUS1	35.2962	34.5327	63.3624	48.7981	-0.658306	0.633622
BRD3	9.02875	9.08477	17.7678	11.2744	-0.658647	0.633472
TSPAN32	3.03232	3.9913	5.74207	5.58093	-0.659186	0.633235
AC000123.2	0.769457	0.772852	1.34845	1.13837	-0.660153	0.632811
RPS6KA2	1.45629	1.36603	2.41257	2.14252	-0.66131	0.632304
TPCN1	8.64685	7.10894	13.23	12.1526	-0.661462	0.632237
KIF21B	11.765	11.3498	20.3985	16.8662	-0.662632	0.631725
CEBPD	2.0837	1.99341	3.47202	3.12185	-0.66401	0.631122
MEF2D	31.8162	30.7712	58.9951	41.7657	-0.664023	0.631116
KIF26B	1.83006	1.67764	3.06231	2.60297	-0.6641	0.631082
FKBP11	1.90832	2.27312	3.4891	3.28247	-0.664629	0.630851
PRKD2	5.8401	6.12598	10.4288	8.96056	-0.667713	0.629504
PRR14	5.90736	5.7472	11.9704	6.86088	-0.668525	0.629149
HCG23	1.86111	1.91903	3.37755	2.74974	-0.668843	0.629011
ANKHD1-EIF4EBP3	2.25906	2.66217	4.67833	3.29591	-0.6705	0.628289
RP11-382B18.1	1.22981	0.972891	1.95748	1.62232	-0.671217	0.627977
HOMER3	57.719	57.0074	85.729	101.43	-0.671435	0.627882
AP001055.8	1.63392	1.61093	2.39929	2.89079	-0.672362	0.627479
TRPM2	9.02583	8.32896	13.572	14.7081	-0.672721	0.627322
KAZALD1	3.61376	3.89827	5.76237	6.49479	-0.673586	0.626946
GLT25D1	42.4128	39.8584	66.0692	68.0352	-0.67403	0.626753
ATP11A	11.9217	12.1213	21.6209	17.4704	-0.67455	0.626527
EEF2K	6.84912	6.90897	12.1661	10.2482	-0.676281	0.625776
KCTD13	2.78765	2.72941	4.82522	4.16986	-0.677244	0.625359
ADRB2	0.859646	0.83719	1.35491	1.42141	-0.677985	0.625038
FAM216A	11.2745	10.4835	15.0387	20.6665	-0.67817	0.624958
KLF11	1.77241	1.80235	3.21578	2.63175	-0.678778	0.624694
FRK	0.403013	0.377008	0.717707	0.555002	-0.681305	0.623601
LARP1	48.8099	46.0572	86.9083	67.9752	-0.682395	0.62313
ANKRD27	19.2858	18.4429	28.6789	33.3105	-0.682732	0.622984
RP11-345J4.8	2.68721	2.34591	3.69128	4.58464	-0.684442	0.622247
PTPN14	3.32819	3.04941	5.45242	5.00509	-0.684939	0.622032
HLA-DOB	2.40118	2.2809	3.57586	4.14349	-0.688338	0.620568
PSTPIP2	3.36251	3.48076	5.23211	6.06349	-0.688466	0.620513
KIAA0513	3.19022	3.29899	5.68045	5.00598	-0.689267	0.620169
XPO5	25.6094	34.4635	50.2092	48.9748	-0.689368	0.620125
ANK2	2.08186	1.7931	3.55482	2.82434	-0.691102	0.61938
IRS2	2.7323	3.01957	5.55968	3.89446	-0.691165	0.619354
ITPRIPL1	1.1293	1.21302	1.94357	1.93847	-0.692111	0.618947
C15orf39	8.89551	8.81172	17.9144	11.1215	-0.692564	0.618753
ZC3H3	3.18539	3.1929	5.66692	4.85661	-0.69422	0.618043
MAN1C1	1.16324	0.853261	1.72407	1.59359	-0.694531	0.61791
RHOF	3.43743	3.60056	6.00961	5.62538	-0.695486	0.617501
TWNK	13.6664	14.221	22.1114	24.126	-0.696003	0.61728
TATDN2	6.51351	5.80514	12.4012	7.84115	-0.696051	0.617259
S1PR3	1.44896	1.58008	2.44334	2.58399	-0.697312	0.61672
ADCK3	20.6755	19.9926	31.3708	36.1371	-0.697559	0.616615
MKL1	13.3733	12.9332	24.4457	19.0535	-0.69983	0.615645
SCAF4	5.84537	6.27386	11.7433	8.28293	-0.699937	0.615599
PRKACA	7.73749	6.91192	14.5824	9.5732	-0.700325	0.615433
GRAMD4	11.0705	11.2978	20.1716	16.9208	-0.701343	0.615
FSIP2	1.71245	1.50659	3.09813	2.22313	-0.701388	0.61498
PML	4.05481	4.05215	7.55984	5.90166	-0.704518	0.613647
ZNF556	2.50539	2.02702	3.61909	3.92047	-0.70485	0.613506
FAM43A	2.71177	2.47712	4.70399	3.91825	-0.704999	0.613443
PACS1	3.37244	3.38686	6.7602	4.44976	-0.705985	0.613024
PATL1	5.88691	5.70829	10.6917	8.57462	-0.706193	0.612935
SRM	33.9828	34.1569	67.7491	45.1674	-0.70624	0.612915
NT5DC3	4.76765	4.88413	7.95272	8.14783	-0.70645	0.612826
CD300A	1.84631	1.8175	2.73769	3.38407	-0.706648	0.612742
PPP2R2A	21.5423	17.4721	34.0453	30.836	-0.707653	0.612316
TMEM120B	2.74954	3.04915	4.9561	4.73615	-0.709379	0.611583
BATF3	6.73184	6.01213	10.7952	10.4824	-0.709446	0.611555
ZNF507	5.2605	5.09688	8.86163	8.4288	-0.70957	0.611502
TP53I11	6.47009	5.78278	11.7797	8.60647	-0.71125	0.610791
CDC42EP1	8.14476	8.64785	15.0451	13.0091	-0.711278	0.610779
ZDHHC14	1.76225	2.11205	3.33078	3.1567	-0.712266	0.610361
RP11-1212A22.4	9.56972	9.8082	16.3524	16.1363	-0.714639	0.609358
RASSF4	15.8635	16.4387	24.4745	29.8904	-0.715311	0.609074
IGF2BP1	9.91773	9.16485	17.4851	14.4489	-0.71619	0.608703
EEF1AKMT4	3.94806	3.95079	5.80366	7.49801	-0.716673	0.608499
PTK2B	31.4155	30.9939	48.1337	56.9449	-0.717011	0.608356
APBB1IP	10.5317	10.6024	19.9021	15.4863	-0.717655	0.608085
WWC1	1.62889	2.11151	3.11156	3.16927	-0.717832	0.60801
EP400NL	3.62111	3.28307	7.06852	4.45828	-0.718519	0.607721
RFX7	3.45773	2.97836	6.51602	4.23367	-0.719131	0.607463
BZRAP1	44.5919	44.1639	77.0994	72.1016	-0.719855	0.607159
RP11-1186N24.5	2.12074	1.86392	3.84379	2.83388	-0.719914	0.607134
C9orf139	1.3353	0.79646	1.98469	1.56695	-0.720189	0.607018
SLC7A11	7.27344	6.59582	9.73888	13.7094	-0.720416	0.606922
CTD-3099C6.9	1.99924	1.79925	3.50536	2.87491	-0.720924	0.606709
RP11-556O5.3	2.70274	2.47119	3.81565	4.93539	-0.723459	0.605643
RP11-463O12.5	0.263578	0.25387	0.534725	0.334853	-0.725877	0.60463
HIP1	12.5254	11.8891	20.8493	20.3792	-0.725933	0.604606
TPP1	16.007	13.2258	25.4215	23.8906	-0.727685	0.603872
HES1	2.0078	2.15818	3.61594	3.44684	-0.729947	0.602926
DCAF4	2.28337	3.20318	4.36168	4.95064	-0.731252	0.602381
P2RY11	12.6217	11.6451	23.2657	17.7596	-0.732036	0.602054
FOSL2	7.93982	7.44302	13.214	12.8857	-0.733033	0.601638
IRF5	3.84198	3.38624	6.1322	6.13894	-0.733623	0.601392
PPARGC1B	3.42178	2.87922	5.51792	5.15917	-0.733885	0.601282
ADGRA3	3.07267	2.93737	4.69552	5.53633	-0.73412	0.601185
PSD3	0.419638	0.468323	0.849957	0.665095	-0.734194	0.601154
ADGRL1	6.59175	5.5957	11.6688	8.93277	-0.734596	0.600986
SLC22A23	2.01598	1.90197	3.25686	3.40534	-0.734675	0.600953
SLC36A1	4.27934	4.30579	8.29232	6.27539	-0.735616	0.600562
ANKRD18B	9.56121	7.55732	16.7782	12.2324	-0.738423	0.599394
RARA	7.86171	7.08925	15.0268	10.3323	-0.7392	0.599071
TNRC18	36.1984	33.5548	74.1169	43.8413	-0.739424	0.598979
PACSIN3	2.18381	1.72053	3.0488	3.6106	-0.739884	0.598788
ICAM5	6.4751	7.27725	11.898	11.5857	-0.740267	0.598629
N4BP2L1	7.51049	6.52044	10.6615	13.312	-0.740676	0.598459
RP11-458B24.2	1.25868	1.00488	2.40549	1.42844	-0.741139	0.598267
KSR1	8.01778	8.4313	15.6365	12.4184	-0.742733	0.597606
ZNF804A	1.41936	1.25565	2.26391	2.31036	-0.7435	0.597289
FAM102A	1.85236	1.32601	3.45044	1.93076	-0.743584	0.597254
PRKY	3.29734	3.93659	7.46148	4.87147	-0.744247	0.596979
S1PR5	1.89472	2.12221	3.14817	3.7344	-0.744815	0.596744
SEMA7A	3.5154	2.94836	5.66582	5.39149	-0.746681	0.595973
ITPR3	1.16082	1.20774	2.18256	1.87379	-0.746969	0.595854
MALAT1	259.423	215.772	422.011	390.994	-0.748056	0.595405
IL6R	23.3599	26.6853	43.9865	41.9384	-0.748073	0.595398
TAF4B	5.05891	4.89429	8.12298	8.98619	-0.74892	0.595049
EMILIN1	2.56165	2.09885	3.8779	4.1234	-0.751161	0.594125
PKD1	12.7544	10.8489	23.3248	17.0457	-0.752069	0.593752
CTD-2049J23.2	9.90886	9.61149	13.9976	19.7935	-0.753419	0.593196
DUSP7	8.07364	7.95126	15.6097	11.9231	-0.755321	0.592414
CARD9	6.76638	5.97385	10.6191	11.3642	-0.756571	0.591902
PUM2	28.4665	24.1896	50.4526	40.1362	-0.758868	0.59096
RASGRP2	9.09623	8.88627	14.9306	16.1899	-0.75892	0.590938
HSH2D	1.49982	1.60797	2.62351	2.76397	-0.760008	0.590493
EFNA5	4.22227	4.23575	9.26684	5.30383	-0.761686	0.589807
OSM	1.31886	1.41951	2.48226	2.2696	-0.761965	0.589693
P2RY8	23.1132	22.4824	40.5664	38.3715	-0.762306	0.589553
PRPF19	37.4621	34.6784	71.1904	53.3387	-0.763964	0.588876
TET3	4.15735	3.92078	7.51248	6.47076	-0.764387	0.588704
BAHCC1	12.3275	11.6915	25.5131	15.856	-0.76445	0.588678
HIVEP2	3.9239	3.50448	6.84151	6.02412	-0.765039	0.588438
ARHGAP1	10.2745	9.76233	20.2752	14.3571	-0.765921	0.588078
ZNF347	0.758273	0.709301	1.18521	1.36455	-0.766026	0.588035
LPCAT1	15.4706	13.4023	24.4571	25.6716	-0.76607	0.588017
FOS	3.98552	3.60076	6.52697	6.65219	-0.766589	0.587806
THRA	3.43189	3.68178	6.03346	6.34187	-0.766798	0.587721
INF2	6.40071	4.7254	10.8119	8.41547	-0.768797	0.586907
CACNB3	2.63609	3.64868	5.63901	5.29422	-0.769109	0.58678
JPH2	0.541112	0.5125	0.96467	0.868816	-0.769308	0.586699
FAM53B	9.08091	9.21274	15.1559	16.7712	-0.770149	0.586357
ZFP69B	0.778071	0.777183	1.35612	1.3556	-0.770421	0.586246
PLXNA1	3.87789	3.6011	6.55044	6.47292	-0.770443	0.586238
VIT	0.966767	1.05907	1.67785	1.85537	-0.770498	0.586215
TAF15	19.2676	17.8707	35.2302	29.2629	-0.770591	0.586177
RP11-814P23.1	1.86392	1.96525	4.13013	2.53571	-0.775115	0.584342
CISH	5.76949	6.09833	11.1052	9.62263	-0.775323	0.584258
CBX6	11.626	11.9243	21.1599	20.0106	-0.775581	0.584153
PIK3CB	12.3792	10.818	21.2903	19.2475	-0.778287	0.583059
CYB561	1.76013	1.87943	2.77635	3.61443	-0.778694	0.582894
RARG	2.8174	2.53199	4.82153	4.55232	-0.780733	0.582071
JUP	1.00648	0.743813	1.77437	1.27932	-0.782376	0.581409
KPTN	2.69689	2.86751	5.5512	4.24973	-0.787455	0.579365
CRTC1	1.39439	1.51395	2.9735	2.14269	-0.788206	0.579064
TSIX	0.075631	0.07656	0.152245	0.115736	-0.789238	0.57865
SLC19A1	11.6406	10.9254	21.2642	18.4867	-0.789264	0.578639
IFIT1	1.25903	1.55161	2.19586	2.78905	-0.790424	0.578174
EPHA1	1.45758	1.12987	2.29287	2.25973	-0.792828	0.577211
HPDL	3.85761	3.9812	7.14617	6.73205	-0.793274	0.577033
GSE1	15.9352	16.2591	32.6782	24.1252	-0.79425	0.576643
RP4-671O14.6	0.134837	0.118035	0.245207	0.201797	-0.794404	0.576581
SLC25A19	14.1136	14.6167	23.2287	27.8509	-0.79456	0.576519
PITPNB	12.6726	9.75941	20.9615	18.6488	-0.795127	0.576292
FLRT1	3.41397	3.39102	6.68781	5.36687	-0.797939	0.57517
CTD-2207O23.3	3.90828	3.58733	5.97309	7.39547	-0.80056	0.574126
ADGRA2	6.83335	6.8097	13.251	10.9749	-0.800676	0.57408
AHNAK	30.5073	30.208	52.9979	55.1276	-0.800797	0.574032
PHLDB1	1.89085	1.63987	3.05258	3.22882	-0.801051	0.573931
NBEAL2	7.38832	6.56191	12.3383	12.4815	-0.801566	0.573726
DIAPH1	41.7569	38.9291	81.0653	62.0042	-0.802234	0.57346
SPON2	1.8823	2.19439	3.76871	3.44684	-0.802535	0.573341
RP11-266K4.9	2.88144	3.48612	5.67753	5.68942	-0.806239	0.571871
POLR2A	28.6501	25.8678	54.9946	41.9495	-0.806815	0.571642
CDKL1	3.64495	4.67465	9.28523	5.6093	-0.807476	0.571381
NPTXR	0.412518	0.436915	0.924045	0.59967	-0.809331	0.570647
RP11-645C24.2	3.99593	4.02804	7.22693	7.16703	-0.811734	0.569697
DLX5	9.10111	8.4881	18.5141	12.8669	-0.811814	0.569665
IL15RA	1.90704	2.63943	3.73859	4.44655	-0.813982	0.56881
MKL2	1.52084	1.7294	2.87507	2.96257	-0.81477	0.568499
USP31	5.98576	5.91684	10.3913	11.0536	-0.817129	0.56757
ABCA2	14.5205	15.4523	29.9606	23.8425	-0.817207	0.56754
TICAM1	0.949423	0.817947	1.95245	1.21406	-0.81869	0.566956
AAK1	10.8661	10.5908	22.307	16.1782	-0.818694	0.566955
AQP3	3.97215	4.00917	7.31231	7.08529	-0.81941	0.566674
USP36	9.93466	10.9749	19.6596	18.0715	-0.821483	0.56586
PROSER3	4.66427	4.72767	10.9279	5.92324	-0.822738	0.565368
SERTAD2	3.97198	3.90071	7.65733	6.57068	-0.825943	0.564113
UNCX	3.69867	3.42103	6.86334	6.01062	-0.826071	0.564063
RP6-99M1.2	1.13302	0.950401	1.7359	2.04985	-0.829935	0.562555
ASPHD2	0.664521	0.697609	1.28957	1.18672	-0.831276	0.562032
CDC42EP3	16.7527	16.6225	29.0392	31.7282	-0.831775	0.561837
MLXIP	5.75148	4.97999	11.2795	8.13149	-0.833212	0.561278
SULT1B1	0.679279	0.54171	1.24833	0.964279	-0.833218	0.561276
SIRPB2	0.88071	0.705236	1.22536	1.66866	-0.834058	0.560949
HOXC4	3.49323	3.26379	6.69317	5.60187	-0.834903	0.560621
CXCR4	24.3687	23.5835	38.5905	49.1141	-0.835455	0.560406
RP11-306O13.1	1.96215	2.13876	4.72578	2.725	-0.835483	0.560395
XAF1	13.3682	12.3138	23.2761	23.558	-0.836433	0.560026
RP5-862P8.2	0.282892	0.222526	0.462855	0.458117	-0.836463	0.560015
SMG7	13.8259	12.3698	25.463	22.2189	-0.837717	0.559528
SLC1A3	1.48279	2.20981	2.98822	3.77356	-0.838528	0.559214
TMEM201	3.59234	3.41537	7.43795	5.31271	-0.83929	0.558919
MYC	83.3529	83.1604	147.381	157.455	-0.839919	0.558675
FLNC	1.27328	1.42296	2.49878	2.44713	-0.843394	0.557331
PODXL	0.742725	0.900214	1.66857	1.34482	-0.843765	0.557187
CD3EAP	6.58322	6.77468	10.9388	13.6257	-0.843773	0.557185
NCOA6	3.3951	3.19306	6.88711	5.13344	-0.843786	0.557179
TNFRSF13C	1.24365	1.03675	2.39676	1.77954	-0.846589	0.556098
FCHO1	6.98963	7.48813	13.7825	12.8414	-0.847977	0.555563
RP11-368J21.1	9.97331	9.54402	16.5594	19.4681	-0.850768	0.554489
TYMP	6.21633	5.62803	11.139	10.6837	-0.852542	0.553808
PPAN-P2RY11	1.40259	1.37057	2.72868	2.38344	-0.85461	0.553015
ZNF395	10.8769	10.8058	21.223	18.7655	-0.85462	0.553011
PPDPF	10.6369	9.71394	24.839	12.4153	-0.856148	0.552426
POLR1B	19.9264	18.6663	33.1554	38.3929	-0.857314	0.551979
SLC16A9	1.70516	1.61422	2.44761	3.73022	-0.857675	0.551841
POM121C	9.23405	7.98391	19.4855	12.1404	-0.858676	0.551458
POLR2J2	2.34438	2.28853	5.27725	3.26087	-0.858846	0.551393
ARHGAP17	11.4946	11.6513	24.3565	18.3766	-0.859572	0.551116
DGAT2	7.50409	7.19432	12.1341	15.2144	-0.860635	0.55071
MAP2K5	4.13441	3.68708	7.54441	6.93795	-0.860675	0.550695
ZBTB7A	4.57996	4.88808	11.1748	6.27468	-0.861079	0.550541
PPRC1	10.5181	11.1156	22.3222	17.7106	-0.861097	0.550534
PELI3	4.08493	3.33265	6.60547	7.16037	-0.861976	0.550198
RP11-392E22.9	2.95851	2.28744	5.31054	4.3892	-0.862126	0.550141
GPR65	0.84864	0.951282	1.55953	1.79389	-0.862941	0.54983
KMT2D	12.6174	10.7855	26.224	16.9267	-0.863667	0.549554
APOL4	2.8503	1.95816	4.09627	4.79147	-0.863856	0.549482
SH2D4A	1.4473	1.49191	2.52891	2.95738	-0.866672	0.54841
REPIN1	13.4036	11.6196	23.3307	23.3505	-0.870403	0.546994
SEMA3G	1.10909	1.22268	2.26192	2.09946	-0.871141	0.546714
FYB1	1.63977	1.73755	3.61502	2.69688	-0.872162	0.546328
KAZN	1.76031	1.51813	3.88979	2.2081	-0.872293	0.546278
RXRA	17.6583	18.3593	33.5251	33.916	-0.873031	0.545999
RASD1	1.12557	1.03078	2.07724	1.96261	-0.87566	0.545004
TEF	0.787845	0.682409	1.30963	1.44827	-0.876211	0.544796
ANKLE1	8.32617	8.14293	15.347	15.5445	-0.876216	0.544794
C20orf96	1.4482	1.43199	3.09508	2.29347	-0.87687	0.544548
RNF24	5.75939	5.96342	11.5524	10.4244	-0.877335	0.544372
SELPLG	9.65689	9.1562	18.1129	17.171	-0.87752	0.544302
SLC7A5	30.9024	31.6708	61.9846	55.4419	-0.879208	0.543666
FOXF2	1.13718	1.04654	1.99878	2.10942	-0.879444	0.543577
ICOSLG	5.30464	5.05747	11.8175	7.53857	-0.880684	0.54311
EIF5B	13.604	13.0755	28.248	21.7351	-0.88084	0.543051
CCDC86	6.77855	7.31892	14.7357	11.7668	-0.882741	0.542336
GNG4	0.918432	0.967569	1.76698	1.78508	-0.883401	0.542088
NPDC1	4.34105	3.85915	8.57246	6.85098	-0.883749	0.541957
RHBDF2	2.28197	2.79368	5.17765	4.39066	-0.884068	0.541838
CACNB1	3.55081	3.23915	6.34951	6.45369	-0.884603	0.541637
SAMD11	3.86378	4.64881	8.0526	8.02316	-0.885126	0.54144
HCK	9.75883	9.00813	16.098	19.3849	-0.885354	0.541355
THSD7A	5.11735	5.82336	11.3907	9.23514	-0.885788	0.541192
PTPRE	2.48178	2.26489	3.9815	5.01158	-0.887687	0.54048
HS6ST1	2.84333	2.77596	4.806	5.85279	-0.889286	0.539881
RP11-73M7.10	1.61425	1.53148	3.43187	2.55014	-0.889355	0.539855
PDP2	5.04354	5.04267	9.11264	10.0179	-0.890587	0.539395
PLAU	12.7118	13.598	21.6269	28.5098	-0.892512	0.538675
RP11-346D14.1	1.52648	1.39224	3.33392	2.17858	-0.893849	0.538176
RP11-20I23.8	0.870341	0.793268	2.09916	1.03982	-0.896772	0.537087
DKK2	1.47114	0.934712	1.66233	2.91202	-0.896943	0.537024
VDR	3.81051	3.79311	7.46701	7.0171	-0.899451	0.536091
SOX12	1.60229	1.54915	3.89992	2.07065	-0.902898	0.534811
PCBP2	134.783	109.398	273.672	189.313	-0.903184	0.534705
ANP32B	43.0716	37.0746	91.341	60.6872	-0.903521	0.534581
SETD1A	2.68593	2.46368	5.98114	3.79864	-0.905343	0.533906
MYADM	6.65504	5.90227	13.8622	10.0279	-0.905758	0.533752
MYPOP	1.22907	1.54446	3.26658	2.02946	-0.906595	0.533443
RCOR2	1.24867	1.01563	1.99214	2.34667	-0.907793	0.533
E2F5	1.68628	1.6292	2.81845	3.56366	-0.910692	0.53193
TGIF2-C20orf24	3.54921	3.42637	7.04752	6.33275	-0.911375	0.531678
RAB27A	19.218	20.6663	39.8349	36.9189	-0.914016	0.530706
TFAP2A	4.10946	3.33212	8.15342	6.10204	-0.916657	0.529735
AMPD2	4.95792	5.10147	10.2033	9.19524	-0.917242	0.52952
SCAMP4	9.71188	11.3149	24.6754	15.7381	-0.918806	0.528947
RP4-564F22.2	13.0243	12.9188	28.709	21.2188	-0.91958	0.528663
EEPD1	1.25225	1.44129	2.38127	2.83283	-0.919612	0.528651
SEMA4A	0.49877	0.695505	1.32364	0.970519	-0.920926	0.52817
TLE3	8.34718	7.50652	15.6133	15.0356	-0.922427	0.527621
WIZ	4.64405	4.76158	11.2981	6.78607	-0.922559	0.527572
RP11-403I13.5	0.651196	0.687099	1.27572	1.32339	-0.922705	0.527519
BCL9L	2.01594	1.34316	4.08022	2.33471	-0.92271	0.527517
ZYX	24.7221	24.0429	56.2184	37.6984	-0.923398	0.527266
TNS1	2.05449	0.969318	3.49688	2.24875	-0.925166	0.52662
RP11-326N17.2	1.17928	1.15469	2.59692	1.93035	-0.927864	0.525636
OAS2	2.32069	2.11631	4.73196	3.87304	-0.928196	0.525515
ANKRD18A	4.54559	3.47895	7.61798	7.96852	-0.928581	0.525375
SLC29A2	2.92182	2.82028	5.90896	5.25825	-0.930317	0.524743
RUNX3	2.98018	3.25635	7.48428	4.6054	-0.930438	0.524699
ST3GAL4-AS1	1.39839	1.57965	2.97305	2.83003	-0.931134	0.524446
PHACTR3	14.1377	13.9507	24.0796	30.853	-0.931839	0.52419
RP5-1112D6.8	0.390092	0.387929	0.887731	0.629095	-0.933837	0.523464
EPHB4	6.85597	5.64943	11.923	12.5018	-0.937048	0.5223
TMEM86B	0.960867	0.982051	1.89798	1.90232	-0.937438	0.522159
PTAFR	0.603097	0.643624	1.17776	1.26865	-0.937503	0.522136
CDK5R1	0.431789	0.433576	0.830749	0.865258	-0.938692	0.521706
NFIC	7.18457	7.80989	18.5372	10.6078	-0.939579	0.521385
ZNF618	2.34375	2.34655	4.9328	4.24998	-0.941548	0.520674
SP2	1.95574	1.85333	4.37755	3.05521	-0.942524	0.520322
JADE2	9.59646	9.16151	20.8801	15.838	-0.943526	0.519961
RP11-392E22.6	4.01786	3.75375	8.78515	6.41113	-0.945081	0.5194
WDR4	9.52839	9.23532	21.5973	15.2756	-0.95051	0.51745
NR1D2	2.54657	2.12043	3.93783	5.32128	-0.954568	0.515996
BCR	3.73699	3.53174	6.80875	7.61797	-0.956055	0.515464
RIN1	3.88989	3.61221	7.38857	7.56924	-0.964007	0.512631
MTSS1L	14.6024	12.2611	27.2426	26.2557	-0.966088	0.511892
ATXN2L	19.9994	18.8471	47.3374	29.6531	-0.967102	0.511533
ARHGAP23	4.37115	3.32563	8.62254	6.70324	-0.971606	0.509938
NCOR2	14.7948	14.3753	35.943	22.0792	-0.972372	0.509668
CAMKK1	0.32017	0.305421	0.646471	0.609455	-0.972693	0.509554
DTNBP1	5.11802	4.48251	11.1605	8.02379	-0.975331	0.508623
USP14	15.7831	12.0413	30.8792	24.7923	-0.978115	0.507643
PLPPR2	1.68582	1.98064	4.11665	3.26039	-0.978814	0.507397
NFIX	5.47565	4.98813	12.3994	8.55933	-0.980212	0.506905
NEUROG3	1.4051	0.957094	2.45748	2.29519	-0.981638	0.506405
CCNK	10.1139	8.55932	21.5422	15.9126	-0.981919	0.506306
HEBP1	3.91547	3.87263	9.66699	5.95639	-0.981964	0.50629
PLBD2	2.44418	2.1122	5.64148	3.47644	-0.982162	0.50622
COL8A2	0.341246	0.186806	0.517402	0.546714	-0.984474	0.50541
SHANK1	8.03508	7.29681	15.6926	15.2698	-0.985155	0.505171
CTD-2020K17.1	1.05636	1.25575	2.73981	1.93504	-0.986388	0.50474
UTP4	15.8674	15.4852	33.6107	29.733	-0.986537	0.504688
RP11-703G6.1	2.62107	1.93953	6.16468	2.98383	-0.986956	0.504541
DOCK6	2.38542	2.19304	6.04174	3.16077	-0.98715	0.504473
SPI1	18.1323	17.3582	39.9078	31.7917	-0.988493	0.504004
HSD11B1	2.58238	2.66905	4.10712	6.61823	-0.992367	0.502652
NACC2	7.66098	7.90226	15.4189	16.2971	-0.994391	0.501948
TGFB2	0.539463	0.42697	0.982287	0.984359	-0.996816	0.501105
SFXN3	13.4106	12.6436	27.0442	26.0296	-0.996833	0.501099
AC073046.25	6.51493	5.35469	13.9713	10.1703	-1.00019	0.499935
ZBED3	1.36758	1.0796	3.19797	1.75397	-1.00152	0.499474
ARRB1	15.4764	15.0288	32.5639	29.8326	-1.00308	0.498934
TRIM9	2.98864	3.37879	6.37879	6.69513	-1.00508	0.498243
IKZF3	0.316171	0.314532	0.77263	0.514745	-1.00562	0.498055
PTX3	0.54057	0.450303	0.853998	1.18344	-1.00664	0.497703
RP11-480A16.2	4.3556	3.36933	10.243	5.55288	-1.00865	0.497013
FOXRED2	4.03111	3.9238	9.43246	6.86001	-1.00994	0.496566
AC004951.6	2.34191	2.19271	6.46842	2.74245	-1.01067	0.496316
F3	16.7455	16.019	31.1118	36.7389	-1.0166	0.494279
CDHR1	0.348891	0.149675	0.650492	0.362428	-1.01721	0.494071
NPIPB4	8.92574	7.42103	20.681	12.8141	-1.01722	0.494068
PDZD7	2.70527	2.57183	5.44628	5.48472	-1.019	0.493459
PLAGL2	2.84292	2.67007	6.96189	4.38138	-1.02013	0.493073
APOBR	0.789188	0.761935	2.15887	1.03865	-1.02575	0.491154
CTA-941F9.10	0.189909	0.186276	0.429061	0.350846	-1.02595	0.491088
FAM189B	2.02705	1.92756	5.51519	2.64049	-1.02645	0.490917
RAVER1	17.213	18.1279	46.9882	26.0164	-1.02779	0.490463
NAF1	3.89747	3.5737	9.24665	6.22909	-1.02884	0.490106
HTR7	0.346833	0.238923	0.556132	0.660407	-1.03032	0.4896
RP11-114N19.3	0.449533	0.394595	0.948265	0.810569	-1.03106	0.489351
WNT10B	3.67873	3.68702	7.96252	7.42224	-1.03125	0.489286
PLD2	1.65075	1.73036	4.08986	2.99034	-1.03507	0.487992
RAB3D	5.40088	4.89356	11.5232	10.0426	-1.03936	0.486542
KCNJ14	0.42379	0.332442	0.946764	0.631501	-1.03974	0.486416
CD44	22.5552	20.9932	49.6679	41.8952	-1.0457	0.484409
DHX33	7.33592	7.78578	17.3387	14.4944	-1.04573	0.4844
KDM6B	2.25069	3.29381	7.07404	4.57398	-1.05077	0.482709
CXorf21	16.1942	15.9857	27.4004	41.1427	-1.05115	0.482582
DOK3	8.66017	7.45633	20.3209	13.6059	-1.05266	0.482078
AL035209.2	0.069279	0.111888	0.179255	0.206583	-1.05846	0.480146
PLD6	3.67961	3.21256	7.16175	7.56236	-1.06445	0.478156
SLCO4A1	4.2707	3.95649	8.17965	9.4318	-1.06512	0.477931
RP11-16P6.1	0.262811	0.305036	0.514719	0.708917	-1.06535	0.477858
CSF1R	0.600004	0.940349	1.93255	1.35354	-1.06556	0.477786
CH507-9B2.1	2.45869	3.00355	5.79918	5.90725	-1.06806	0.47696
TNFSF14	0.757126	0.762314	1.6483	1.61242	-1.06812	0.476941
GATA2	1.19127	1.14574	2.75506	2.24931	-1.06838	0.476854
NKD2	23.1713	21.9889	54.2406	42.4367	-1.07235	0.475544
FBRSL1	13.9753	16.0723	36.3295	28.0338	-1.07275	0.475414
FMNL1	11.68	11.3633	28.9125	20.4926	-1.07625	0.474261
NOL4L	3.58069	3.24033	8.27862	6.35548	-1.07682	0.474073
RAB7B	0.307012	0.408133	0.726423	0.817206	-1.07894	0.473378
HNRNPD	75.816	62.357	183.84	112.67	-1.08412	0.471679
RNF44	5.57448	5.69202	14.483	9.79066	-1.08425	0.471638
ADAMTS10	3.44478	2.45839	7.63943	5.10771	-1.09144	0.469294
FOXP4	2.77665	2.81103	7.37953	4.73828	-1.09461	0.468262
RP11-529K1.3	2.05945	2.02911	5.19427	3.72112	-1.09947	0.466688
ANKRD13B	0.616643	0.455658	1.26413	1.06204	-1.10147	0.466043
SH2D3C	0.252054	0.220089	0.541494	0.492653	-1.10181	0.465932
JUND	42.5293	38.3478	112.742	63.3195	-1.1045	0.465063
TRIM14	3.46629	3.30857	8.42433	6.44619	-1.10762	0.464058
USB1	4.25126	3.33658	10.2262	6.31435	-1.10786	0.463982
GGT5	0.550286	0.592454	1.36206	1.15604	-1.1091	0.463582
KCNA3	0.399236	0.319554	0.827965	0.756085	-1.11146	0.462826
CTA-384D8.28	0.936488	1.21458	2.74866	2.00008	-1.11176	0.462728
FBXO41	1.55604	1.56594	3.68384	3.20674	-1.11363	0.462129
MNT	2.5331	1.82507	5.87995	3.68281	-1.1179	0.460764
ONECUT2	4.00229	3.04497	8.23796	7.38711	-1.12409	0.458791
CTB-133G6.1	6.52111	6.33865	13.7792	14.9237	-1.12536	0.458386
HRH2	6.52885	5.73361	14.206	13.2075	-1.13302	0.45596
RP4-673D20.3	1.01283	1.19792	2.67329	2.23498	-1.13481	0.455395
MICAL2	4.09004	4.32072	9.81176	9.12191	-1.14084	0.453495
AC007276.6	1.47922	1.5099	4.23863	2.45886	-1.14261	0.452941
EGR1	0.833217	0.690939	2.2058	1.21034	-1.14533	0.452088
RP11-358M11.2	2.04208	2.07429	5.12911	4.21215	-1.15139	0.450192
AC007240.1	1.71854	1.28233	4.07829	2.6947	-1.15477	0.449139
CCNA1	2.46105	2.39807	4.62976	6.47283	-1.15621	0.448691
DNM1	52.4778	63.3612	160.552	101.963	-1.15643	0.448622
TIAF1	0.216274	0.167422	0.470623	0.399088	-1.15704	0.448431
HK2	4.11302	3.84015	9.12316	9.03949	-1.16143	0.44707
ANXA8	0.901891	0.846317	1.77945	2.22724	-1.16424	0.446199
PDE4A	4.74539	4.40759	13.3152	7.5475	-1.17035	0.444315
NPIPB3	10.8289	9.58893	26.9211	19.7604	-1.17146	0.443972
FCER2	0.701755	0.711804	1.33283	1.9367	-1.17368	0.443289
LINC00997	0.59276	0.549779	1.82059	0.793704	-1.17785	0.44201
RP11-449P15.2	0.175279	0.141478	0.407993	0.323951	-1.1839	0.44016
AMER1	0.583518	0.703071	1.57196	1.42502	-1.18878	0.438674
PRRT4	0.641546	0.950357	1.8883	1.84085	-1.19283	0.437443
CTDNEP1	20.3908	18.7301	57.4992	33.1248	-1.19401	0.437086
NRROS	5.98579	5.64167	15.0725	12.0874	-1.19729	0.436093
WI2-87327B8.2	2.21352	2.00211	4.83544	5.07288	-1.20175	0.434747
IQSEC1	1.47898	1.12667	3.44805	2.63567	-1.20228	0.434589
SERINC5	2.42477	2.43663	6.00555	5.44649	-1.20773	0.43295
SAMD10	3.25976	3.25653	8.11252	7.27288	-1.20898	0.432573
ADAMTS14	0.145894	0.175483	0.303561	0.464852	-1.21875	0.429654
IL4I1	0.429332	0.373214	0.672262	1.25552	-1.22047	0.429143
STON1	1.07413	0.847153	2.22708	2.34456	-1.22603	0.427493
ZNF865	0.786312	0.661643	2.44198	0.9817	-1.22888	0.426649
KLF2	0.700247	0.742385	2.2284	1.24528	-1.22922	0.426549
KLF16	5.47546	5.1095	15.4674	9.79915	-1.23429	0.425051
JAG1	18.3307	18.5452	42.0394	46.879	-1.23626	0.424471
RP11-368I7.2	0.964701	0.988065	3.05069	1.63495	-1.24155	0.422917
RIN3	0.621097	0.602912	1.70819	1.23939	-1.24301	0.422489
MROH7	0.188959	0.206742	0.414662	0.542241	-1.24381	0.422255
RP11-172H24.4	0.123003	0.130612	0.349153	0.263537	-1.24452	0.422049
CTD-2562J17.6	2.53588	2.48322	6.00362	6.15928	-1.24593	0.421636
TRERF1	4.64272	4.81433	11.807	11.1168	-1.24693	0.421343
ERP27	0.274297	0.275979	0.660617	0.681908	-1.25909	0.417807
CA2	5.14378	6.24112	13.3654	14.6881	-1.26754	0.415369
PER1	2.18012	1.65476	4.93712	4.45491	-1.26912	0.414913
AGRN	3.66005	3.35995	9.30268	7.94534	-1.26979	0.414719
C20orf197	0.536731	0.43976	1.2345	1.17285	-1.27268	0.41389
SKI	7.24087	6.49456	20.2884	13.4614	-1.27666	0.412751
AXL	2.25512	2.27972	5.70805	5.58241	-1.28482	0.410421
FAM86B1	1.01777	0.873746	1.83596	2.87789	-1.28505	0.410356
NAT8L	3.26742	3.241	9.54033	6.64382	-1.29081	0.408721
RP13-554M15.7	0.274274	0.197456	0.724332	0.448301	-1.29213	0.408349
TERT	1.71809	1.35396	4.3039	3.38005	-1.29828	0.40661
RAB11FIP3	5.40277	4.77175	12.9721	12.5691	-1.29872	0.406487
IL18R1	0.370503	0.359516	0.779449	1.06447	-1.3005	0.405984
ST18	0.38105	0.605124	1.3678	1.08465	-1.3033	0.405197
TTYH2	0.445789	0.42509	1.08491	1.11428	-1.3042	0.404945
RP11-466H18.1	77.5414	184.056	372.522	290.306	-1.30463	0.404825
RP11-295D4.3	0.826163	0.584668	2.03778	1.5312	-1.3122	0.402707
HUNK	0.304104	0.212355	0.719632	0.598978	-1.32669	0.398682
DBNDD1	0.384531	0.340863	1.09184	0.772386	-1.33387	0.396702
ATIC	26.1896	21.5763	71.8864	50.349	-1.33517	0.396346
TBXA2R	0.862186	0.771964	2.7454	1.42942	-1.33659	0.395955
CYP46A1	0.193716	0.130848	0.403959	0.42589	-1.33878	0.395354
RP11-284N8.3	0.163423	0.160791	0.433265	0.405547	-1.34099	0.39475
RFX8	1.05062	0.496342	2.43013	1.46782	-1.34167	0.394565
NPIPB5	11.7934	11.2654	30.9643	28.8683	-1.34594	0.393399
CMIP	5.49733	4.53938	17.7547	8.12692	-1.35467	0.391025
ASIC1	0.393135	0.346085	1.12997	0.807596	-1.36854	0.387284
SLC16A10	0.060324	0.039308	0.208686	0.070917	-1.37339	0.385984
ZNF296	0.700615	0.898187	2.7657	1.44954	-1.37487	0.385586
CXCR3	0.291294	0.332901	0.890822	0.766516	-1.37801	0.384749
NFATC2	0.499088	0.436683	1.26348	1.21959	-1.37892	0.384505
SHISA7	0.131959	0.200495	0.516386	0.366024	-1.37948	0.384356
BCL11A	11.6893	10.0661	33.2523	24.6343	-1.38943	0.381716
IKZF4	0.818063	0.826264	2.63765	1.73929	-1.39019	0.381514
RP11-783N5.1	0.27086	0.364814	0.731056	0.973641	-1.39607	0.379962
CH507-513H4.1	0.703321	0.665364	2.61508	1.03938	-1.40176	0.378467
P2RY2	11.2894	11.4814	31.8829	29.5833	-1.40281	0.378192
ATP2B2	0.101398	0.096291	0.251081	0.284612	-1.40633	0.377271
NR1D1	0.385984	0.469104	1.33068	0.98782	-1.41003	0.376305
ENG	3.39599	3.2964	11.0455	7.00975	-1.41065	0.376141
SPNS2	4.97444	4.47832	13.0621	12.707	-1.41769	0.37431
RP5-984P4.6	0.24269	0.245807	0.715181	0.626176	-1.42745	0.371789
FAM65A	0.841407	0.933192	2.76376	2.08108	-1.42968	0.371212
MAST1	0.533941	0.39444	1.87902	0.695668	-1.43026	0.371064
RP11-43F13.3	0.609306	0.574619	1.96065	1.32301	-1.44223	0.367999
SMPD3	0.238735	0.271911	0.956739	0.470695	-1.44237	0.367962
FGL2	0.380732	0.39849	1.00067	1.17102	-1.44318	0.367755
NHSL2	2.02889	1.89213	5.85963	5.0526	-1.44938	0.36618
FJX1	0.128713	0.239111	0.514971	0.497127	-1.45124	0.365707
CHST13	3.11588	3.2711	9.66742	8.36538	-1.46812	0.361453
GNG2	0.346962	0.320137	0.74179	1.16374	-1.47089	0.360759
AC046143.7	0.22159	0.444268	1.09078	0.78084	-1.47185	0.360519
SOX18	1.37538	1.26367	4.77315	2.66189	-1.4743	0.359908
CSPG4	2.85797	2.8374	8.19648	7.98883	-1.47658	0.35934
ABCA1	0.594971	0.528051	1.91881	1.29201	-1.48688	0.356783
TCF23	0.127719	0.079899	0.244528	0.353348	-1.49609	0.354512
GATAD2B	6.41557	6.90564	22.2892	16.0664	-1.50101	0.353306
ST3GAL4	7.0391	8.14377	21.2154	22.8122	-1.50239	0.352969
RP11-800A3.4	7.11649	6.57484	20.5002	19.1771	-1.5063	0.352013
PRAM1	1.09856	1.75899	5.19203	3.08914	-1.51463	0.349985
NOD2	0.714089	0.714257	2.12433	2.04025	-1.51491	0.349918
ZNF385A	5.45839	4.1651	19.3395	8.56134	-1.52585	0.347274
MGLL	0.913338	1.18771	2.86926	3.41368	-1.54328	0.343104
CH17-258A22.4	1.05613	0.5234	2.78128	1.89404	-1.54456	0.3428
EPHB3	1.53645	2.05491	5.93142	4.73242	-1.54525	0.342636
UNC5B	0.458803	0.477157	1.38108	1.44369	-1.56059	0.339013
NTSR1	3.52628	3.59477	12.1445	9.31259	-1.56542	0.33788
RHOBTB1	0.276776	0.229213	0.388701	1.208	-1.58523	0.333271
RP11-114H24.1	0.284269	0.197489	0.894979	0.618765	-1.62597	0.323993
IGSF10	0.255989	0.300539	1.19632	0.58615	-1.63505	0.321959
TIFAB	0.970943	1.02706	2.88691	3.48173	-1.63771	0.321367
FGR	0.196767	0.107617	0.551405	0.42444	-1.65345	0.317878
OR4F17	0.573535	0.743674	3.01428	1.25868	-1.67992	0.312101
SHISA2	1.2931	1.30555	4.11382	4.47286	-1.69432	0.308999
KLF15	0.732556	1.00874	3.94472	1.79984	-1.70125	0.307519
VCAN	0.016672	0.027371	0.115569	0.05022	-1.76138	0.294965
DDN	0.963416	1.00642	3.53135	3.30326	-1.76412	0.294407
MPV17L	0.085525	0.083362	0.145347	0.503439	-1.83598	0.280101
EPHB2	0.525262	0.526036	1.62534	2.23178	-1.83859	0.279595
WNT7B	7.66171	5.99315	29.9907	19.6248	-1.84406	0.278536
LINC01002	4.86352	2.97511	15.2066	13.4089	-1.8466	0.278047
POU2F2	0.924728	1.07939	3.22019	4.19416	-1.84883	0.277618
CD209	0.148326	0.084418	0.399669	0.454508	-1.86312	0.27488
HTRA3	0.117272	0.090172	0.377838	0.400106	-1.87278	0.273046
MUC1	5.08198	5.10219	24.0411	13.7593	-1.87341	0.272928
KIAA1462	0.14526	0.166603	0.539515	0.638877	-1.88079	0.271535
HTRA1	0.079168	0.120262	0.306044	0.468169	-1.90912	0.266255
MEIOC	0.109151	0.06663	0.493271	0.176699	-1.90917	0.266245
RP11-391L3.3	0.452406	0.350523	2.36107	0.738214	-1.93588	0.261363
RP5-857K21.8	1.20202	1.17975	6.08704	3.17189	-1.94746	0.259272
HIVEP3	0.075774	0.076858	0.368325	0.242143	-1.97453	0.254454
SLC9C2	0.275961	0.182874	0.723415	1.14125	-2.01862	0.246794
MYO1E	0.058282	0.102452	0.256005	0.417204	-2.04206	0.242817
NPIPB9	0.128839	0.210191	0.804298	0.649271	-2.04732	0.241933
DUSP8	0.194917	0.182802	0.877531	0.772651	-2.09865	0.233477
MT-ND5	28.1121	23.8724	173.512	51.3884	-2.10888	0.231827
CIITA	0.153235	0.143319	0.581782	0.747648	-2.12323	0.229532
CBFA2T3	2.11198	1.22236	9.91101	4.81481	-2.13815	0.227171
DTX4	0.180962	0.224112	0.764978	1.05987	-2.1403	0.226833
RP11-365P13.3	0.408356	0.298133	0.747175	2.85274	-2.27302	0.206896
BEGAIN	0.02468	0.031244	0.078093	0.219737	-2.31965	0.200316
CCR2	1.26488	1.03996	5.14682	6.63904	-2.32151	0.200058
ZFHX3	0.318519	0.266038	2.49197	0.541829	-2.37713	0.192492
NOG	0.421165	0.317609	1.70557	2.25722	-2.39011	0.190767
PROX1	0.049976	0.048882	0.204275	0.324814	-2.39535	0.190077
ALDH1A3	1.52441	1.63348	8.47168	8.9318	-2.42989	0.18558
USP41	0.438199	0.650792	2.56859	3.61808	-2.45833	0.181957
PAK3	0.025029	0.080577	0.292736	0.39235	-2.76869	0.146738
SLX1A	2.07955	1.39791	15.9571	8.21831	-2.7859	0.144997
FAM95B1	0.063597	0.055113	0.753328	0.156762	-2.90671	0.13335
ADGRF1	1.91649	1.16457	20.0246	2.99531	-2.91148	0.13291
TRPS1	0.755483	0.472913	7.97362	1.26427	-2.91847	0.132267
GLI2	0.014073	0.009503	0.088554	0.094602	-2.92743	0.131448
ANKRD30BL	0.306299	0.301932	3.99443	0.653701	-2.94385	0.129961
PKNOX2	0.065276	0.025442	0.645304	0.094083	-3.06183	0.119756
RP3-410C9.1	3536.08	2277.95	49805.3	7057.18	-3.29877	0.101618
MPEG1	0.040176	0.041017	0.43062	0.389365	-3.32713	0.0996404
IQSEC3	0.035763	0.056601	0.677734	0.731761	-3.89866	0.0670481
MIR3648-1	661.682	392.944	17599	1409.96	-4.18628	0.0549294
MIR663B	2243.08	1316	62666.8	5673.28	-4.27696	0.0515831
MIR3687-1	424.884	286.977	13114.9	979.731	-4.32037	0.0500539
MIR663A	2514	1436.08	101455	6282.76	-4.78587	0.0362502

## Sheet: NR4A1 and DHE p<0.05 & 1.5FC
Gene	DHE1	DHE2	VEH1	VEH2	NR4A1_1	NR4A1_2	GFP1	GFP2	DHE vs Veh log2FoldChange	DHE Relative fold change	DHE vs Veh pvalue	DHE vs Veh padj	NR4A1 vs GFP log2FoldChange	NR4A1 relative fold change	NR4A1 vs GFP pvalue
IQSEC3	10.6547	14.8045	0.225421	0.381371	0.035763	0.056601	0.677734	0.731761	5.32382	40.0525	6.70817e-96	1.20023e-92	-3.89866	-14.9147	4.78712e-32
HTRA3	4.18828	4.08042	0.178523	0.179952	0.117272	0.090172	0.377838	0.400106	4.40284	21.1538	1.65844e-38	2.47273e-36	-1.87278	-3.66238	3.03951e-06
CDHR1	4.77649	7.5595	0.480843	0.439099	0.348891	0.149675	0.650492	0.362428	3.58904	12.0339	4.58228e-32	4.93892e-30	-1.01721	-2.024	0.00219132
SLC16A10	0.656331	1.19544	0.102201	0.043212	0.060324	0.039308	0.208686	0.070917	3.57416	11.9105	2.95035e-13	7.3113e-12	-1.37339	-2.59078	0.00695893
IL4I1	2.34863	3.29606	0.224668	0.29559	0.429332	0.373214	0.672262	1.25552	3.30725	9.89881	1.55442e-15	4.9863e-14	-1.22047	-2.33023	0.00188837
BEGAIN	0.992863	1.71047	0.201543	0.098706	0.02468	0.031244	0.078093	0.219737	3.06587	8.37375	5.79275e-08	7.11352e-07	-2.31965	-4.99211	0.00172683
VCAN	0.57339	0.811697	0.07568	0.083332	0.016672	0.027371	0.115569	0.05022	2.97761	7.87681	6.08669e-10	1.00743e-08	-1.76138	-3.39023	0.00123447
FAM95B1	0.366134	1.01887	0.071072	0.099613	0.063597	0.055113	0.753328	0.156762	2.86076	7.26396	5.92207e-06	5.04801e-05	-2.90671	-7.49904	4.10475e-06
PTPN14	15.8023	24.7537	2.73823	2.9941	3.32819	3.04941	5.45242	5.00509	2.66385	6.3372	9.91055e-74	6.56739e-71	-0.684939	-1.60763	3.27535e-06
SLX1A	14.6427	12.9179	2.26877	2.43885	2.07955	1.39791	15.9571	8.21831	2.43235	5.39773	2.10372e-16	7.48964e-15	-2.7859	-6.89669	1.22049e-20
AXL	15.3827	17.4856	3.13822	3.16937	2.25512	2.27972	5.70805	5.58241	2.24639	4.74494	1.83801e-61	7.47403e-59	-1.28482	-2.43652	3.47937e-20
KSR1	33.4038	40.7129	6.96886	8.57769	8.01778	8.4313	15.6365	12.4184	2.11258	4.32464	7.27056e-39	1.10241e-36	-0.742733	-1.67334	5.14965e-06
MICAL2	28.6583	42.0569	8.30999	8.25037	4.09004	4.32072	9.81176	9.12191	1.941	3.83972	5.91288e-44	1.16256e-41	-1.14084	-2.20509	1.63792e-15
CSF1R	4.38815	7.35986	1.49293	1.24633	0.600004	0.940349	1.93255	1.35354	1.9396	3.83601	1.16269e-13	3.01492e-12	-1.06556	-2.09299	9.88059e-05
PSD3	2.87903	3.76297	0.889327	0.721486	0.419638	0.468323	0.849957	0.665095	1.90328	3.74063	7.15986e-20	3.43443e-18	-0.734194	-1.66347	0.000962254
TYMP	33.6055	35.9186	8.26844	8.70429	6.21633	5.62803	11.139	10.6837	1.90317	3.74033	5.7824e-39	8.84262e-37	-0.852542	-1.80568	1.4248e-08
EEPD1	8.2543	8.02994	2.7057	1.45033	1.25225	1.44129	2.38127	2.83283	1.86252	3.63642	6.92459e-14	1.84917e-12	-0.919612	-1.89161	0.000336468
PROX1	0.076278	0.183377	0.039904	0.028172	0.049976	0.048882	0.204275	0.324814	1.75168	3.3675	0.00268696	0.0117342	-2.39535	-5.26103	3.99376e-05
APOBR	2.19917	3.83645	0.877477	0.729354	0.789188	0.761935	2.15887	1.03865	1.74561	3.35335	1.04813e-08	1.44144e-07	-1.02575	-2.03602	0.000858306
FGL2	5.13704	4.32122	1.4118	1.26879	0.380732	0.39849	1.00067	1.17102	1.70528	3.26093	1.20977e-14	3.50245e-13	-1.44318	-2.7192	2.45935e-09
ATP2B2	0.294627	0.607065	0.138562	0.109162	0.101398	0.096291	0.251081	0.284612	1.69516	3.23812	9.94877e-05	0.0006487	-1.40633	-2.65061	0.00218083
MYO1E	0.201252	0.489047	0.1446	0.055243	0.058282	0.102452	0.256005	0.417204	1.63904	3.11459	0.012845	0.0445826	-2.04206	-4.11832	0.00157627
HTRA1	1.09383	0.819299	0.4067	0.290824	0.079168	0.120262	0.306044	0.468169	1.351	2.55089	0.0109106	0.0389102	-1.90912	-3.7558	0.0012136
CMIP	9.75012	21.8393	5.81692	5.78327	5.49733	4.53938	17.7547	8.12692	1.26303	2.39999	0.0131084	0.0453122	-1.35467	-2.55738	0.00784313
DBNDD1	1.59749	2.12221	0.778831	0.657777	0.384531	0.340863	1.09184	0.772386	1.23384	2.35192	0.000514541	0.002783	-1.33387	-2.52078	0.000561856
RFX8	2.60515	3.67008	1.0627	1.39139	1.05062	0.496342	2.43013	1.46782	1.20211	2.30075	0.000984956	0.00488709	-1.34167	-2.53444	0.000437431
ULK1	6.04859	10.5685	3.28862	3.29024	3.3224	3.76994	6.511	4.32167	1.17139	2.25228	4.31902e-08	5.3926e-07	-0.585629	-1.50069	0.00631023
MALAT1	402.147	817.535	225.464	255.669	259.423	215.772	422.011	390.994	1.16523	2.24269	2.77523e-10	4.80682e-09	-0.748056	-1.67953	5.10195e-05
JUP	2.4156	3.09666	1.12702	1.10133	1.00648	0.743813	1.77437	1.27932	1.16343	2.23989	3.59731e-06	3.2246e-05	-0.782376	-1.71996	0.00251418
CD209	0.496699	0.736012	0.286394	0.218428	0.148326	0.084418	0.399669	0.454508	1.14939	2.2182	0.0090555	0.0333034	-1.86312	-3.63795	3.97644e-05
FAM65A	1.88573	3.41216	1.1051	1.09764	0.841407	0.933192	2.76376	2.08108	1.10473	2.15059	0.000260807	0.00152945	-1.42968	-2.69388	2.46142e-06
CTD-2020K17.1	2.95592	4.00811	1.33817	1.60317	1.05636	1.25575	2.73981	1.93504	1.09333	2.13365	0.00186297	0.0084966	-0.986388	-1.98122	0.00676837
KLF15	2.36116	2.35629	1.06647	1.02336	0.732556	1.00874	3.94472	1.79984	1.04859	2.06851	0.00145541	0.00686713	-1.70125	-3.25183	2.59686e-07
SP2	2.67386	4.64404	1.89838	1.30002	1.95574	1.85333	4.37755	3.05521	1.03823	2.0537	0.000107401	0.000694223	-0.942524	-1.92189	0.00036375
C15orf39	15.2699	26.0504	9.43114	8.63006	8.89551	8.81172	17.9144	11.1215	1.0307	2.04302	5.62443e-07	5.81018e-06	-0.692564	-1.61615	0.000786804
BCL9L	1.9385	4.4426	1.48668	1.28947	2.01594	1.34316	4.08022	2.33471	1.02069	2.02889	0.000718546	0.00371696	-0.92271	-1.89567	0.00218446
GNG4	2.49512	4.00222	1.399	1.48543	0.918432	0.967569	1.76698	1.78508	1.00897	2.01247	0.000104182	0.000675613	-0.883401	-1.84472	0.00121949
ST18	1.26773	1.59324	0.614039	0.687331	0.38105	0.605124	1.3678	1.08465	0.99747	1.9965	0.0104715	0.0375763	-1.3033	-2.46793	0.0010515
FMNL1	28.4343	42.0857	16.9188	14.9839	11.68	11.3633	28.9125	20.4926	0.99137	1.98807	1.9114e-08	2.52576e-07	-1.07625	-2.10854	1.29055e-09
NPTXR	0.914977	1.43659	0.618074	0.460459	0.412518	0.436915	0.924045	0.59967	0.969639	1.95835	0.000531766	0.00286146	-0.809331	-1.7524	0.00468972
MKL2	3.56033	3.38378	1.57045	1.69442	1.52084	1.7294	2.87507	2.96257	0.96282	1.94912	2.59931e-07	2.8779e-06	-0.81477	-1.75902	1.48795e-05
PRKACA	11.3655	20.0078	6.26094	8.23063	7.73749	6.91192	14.5824	9.5732	0.948135	1.92938	4.04165e-05	0.000285936	-0.700325	-1.62487	0.00247059
PHLDB1	4.93346	6.62571	2.37998	3.15882	1.89085	1.63987	3.05258	3.22882	0.914981	1.88554	6.76129e-07	6.86567e-06	-0.801051	-1.74237	2.11051e-05
PACS1	4.69348	8.51786	3.09799	3.16037	3.37244	3.38686	6.7602	4.44976	0.910263	1.87939	8.83171e-05	0.000583519	-0.705985	-1.63126	0.00243796
KIAA0513	5.67863	7.58483	3.14208	3.3196	3.19022	3.29899	5.68045	5.00598	0.890791	1.85419	2.2059e-09	3.36471e-08	-0.689267	-1.61246	4.3861e-06
RP11-382B18.1	1.86347	2.76974	1.13835	1.11279	1.22981	0.972891	1.95748	1.62232	0.887896	1.85047	5.23056e-05	0.000360497	-0.671217	-1.59242	0.00242432
ANKRD52	6.15848	9.93514	4.33714	3.53646	6.12482	4.06214	7.66304	8.58037	0.874203	1.83299	2.76802e-06	2.52681e-05	-0.646505	-1.56537	0.000529635
RP11-814P23.1	2.93065	4.57048	1.70692	1.96524	1.86392	1.96525	4.13013	2.53571	0.871614	1.82971	0.000475316	0.00258727	-0.775115	-1.71133	0.00190718
TP53I11	10.7616	14.8664	6.66418	6.06895	6.47009	5.78278	11.7797	8.60647	0.861267	1.81663	1.95383e-06	1.8293e-05	-0.71125	-1.63722	9.03109e-05
ABCA1	1.91856	2.14436	0.964322	1.07454	0.594971	0.528051	1.91881	1.29201	0.859944	1.81497	3.43824e-05	0.000247853	-1.48688	-2.80283	2.14785e-12
USB1	4.54879	8.81261	3.0283	3.56623	4.25126	3.33658	10.2262	6.31435	0.848355	1.80045	0.00157691	0.0073589	-1.10786	-2.15526	3.35306e-05
SLITRK5	1.72836	2.49753	1.10422	1.01231	0.821119	0.776127	1.39896	1.16965	0.845672	1.7971	5.48653e-08	6.75603e-07	-0.657786	-1.57766	2.91247e-05
DNM1	100.796	174.011	77.1908	63.2122	52.4778	63.3612	160.552	101.963	0.805595	1.74787	0.000216975	0.00129577	-1.15643	-2.22905	1.17606e-07
RP11-114N19.3	0.843024	1.10157	0.478852	0.533507	0.449533	0.394595	0.948265	0.810569	0.793945	1.73381	0.00650755	0.025153	-1.03106	-2.04352	0.000498146
NCOA6	3.65792	7.92714	2.92929	2.98462	3.3951	3.19306	6.88711	5.13344	0.790955	1.73022	0.000312891	0.00179489	-0.843786	-1.79475	0.000119406
FSIP2	2.18564	3.87097	1.61414	1.5455	1.71245	1.50659	3.09813	2.22313	0.773764	1.70973	0.00187044	0.00852636	-0.701388	-1.62607	0.00490861
PLBD2	3.13707	5.73054	2.4771	2.1866	2.44418	2.1122	5.64148	3.47644	0.761765	1.69556	0.0024691	0.0108942	-0.982162	-1.97542	9.43173e-05
TPP1	17.3047	35.1877	13.5301	14.2245	16.007	13.2258	25.4215	23.8906	0.74473	1.67566	0.000134162	0.000843736	-0.727685	-1.65598	0.000184875
TFAP2A	5.46061	9.5996	4.16694	3.88373	4.10946	3.33212	8.15342	6.10204	0.739474	1.66957	0.000591464	0.00313555	-0.916657	-1.88774	2.07561e-05
MIPOL1	0.750377	1.09211	0.518326	0.479256	0.5321	0.536807	0.955165	0.735081	0.734846	1.66422	0.00151147	0.00709238	-0.629618	-1.54716	0.0065463
EPHA1	3.97727	4.01137	2.17036	2.23103	1.45758	1.12987	2.29287	2.25973	0.73282	1.66188	0.000861954	0.00435652	-0.792828	-1.73247	0.000630418
SULT1B1	0.903094	1.31912	0.564136	0.643469	0.679279	0.54171	1.24833	0.964279	0.726985	1.65518	0.00214473	0.00960058	-0.833218	-1.78166	0.000425785
RP11-1212A22.4	23.7263	27.5773	14.7061	13.5079	9.56972	9.8082	16.3524	16.1363	0.726424	1.65453	3.37357e-07	3.66483e-06	-0.714639	-1.64107	8.27433e-07
CCNK	10.7357	21.8642	8.42723	9.11363	10.1139	8.55932	21.5422	15.9126	0.719342	1.64643	0.00117486	0.00570436	-0.981919	-1.97509	8.90264e-06
CDC42EP4	6.09636	6.8526	3.64847	3.52753	2.77008	2.81492	4.11226	4.7556	0.717348	1.64416	5.94891e-06	5.06365e-05	-0.632719	-1.55048	9.16527e-05
R3HDM2	19.4828	32.2548	13.8715	14.3065	15.728	12.2046	25.163	18.4255	0.714666	1.6411	0.000185998	0.00113309	-0.621295	-1.53826	0.00116934
CIC	8.79489	13.1405	5.74262	6.27928	7.20814	6.8007	13.2119	8.26107	0.712742	1.63892	0.000300994	0.00173163	-0.595473	-1.51097	0.00250838
PTAFR	1.8444	2.56477	1.1499	1.27709	0.603097	0.643624	1.17776	1.26865	0.711367	1.63735	0.000651635	0.00340908	-0.937503	-1.91521	2.31971e-05
RP11-346D14.1	2.32874	3.57618	1.66853	1.58812	1.52648	1.39224	3.33392	2.17858	0.704982	1.63012	0.00574382	0.0226113	-0.893849	-1.85813	0.000498191
RIN3	1.46281	2.17496	1.10578	0.922627	0.621097	0.602912	1.70819	1.23939	0.693037	1.61668	0.0103268	0.0371251	-1.24301	-2.36692	9.18808e-06
OAS2	0.639186	0.94547	0.408261	0.472646	2.32069	2.11631	4.73196	3.87304	0.688501	1.61161	0.00806723	0.030228	-0.928196	-1.9029	3.47139e-05
FKBP11	3.66914	6.20592	2.85583	2.77195	1.90832	2.27312	3.4891	3.28247	0.652824	1.57224	0.00468108	0.0189575	-0.664629	-1.58516	0.00484797
NCOR2	20.9035	37.103	17.5381	15.4297	14.7948	14.3753	35.943	22.0792	0.649604	1.56874	0.00195071	0.0088494	-0.972372	-1.96206	3.53357e-06
DOCK6	3.28087	4.99665	2.51191	2.31771	2.38542	2.19304	6.04174	3.16077	0.623542	1.54065	0.0126406	0.0439413	-0.98715	-1.98227	8.10498e-05
HNRNPUL2	6.58252	12.2314	5.41158	5.48899	6.6397	5.38866	10.7443	7.85979	0.617565	1.53428	0.00217555	0.0097215	-0.607718	-1.52385	0.00254617
POLR2A	34.9569	60.1406	28.5968	27.2378	28.6501	25.8678	54.9946	41.9495	0.604305	1.52025	0.000488317	0.00265319	-0.806815	-1.74935	3.20731e-06
RFX7	3.47848	7.33	3.07998	3.20411	3.45773	2.97836	6.51602	4.23367	0.604143	1.52008	0.00878702	0.0324762	-0.719131	-1.64619	0.00180151
MGST2	26.4165	27.845	38.0522	38.5538	49.9076	46.7858	24.9523	35.8457	-0.627916	-1.54533	0.000124267	0.000789835	0.706441	1.63177	1.50177e-05
HDAC9	13.1821	12.8758	18.0263	19.2791	29.8293	29.3588	13.4493	19.3593	-0.643673	-1.5623	0.000118174	0.000754596	0.889751	1.85286	8.06418e-08
TIAM1	2.13469	2.42621	3.18835	3.37135	4.32551	4.0255	2.49346	3.10616	-0.660282	-1.58039	3.04763e-05	0.000222746	0.611496	1.52784	9.60583e-05
SDF2L1	10.1783	13.3489	17.1705	16.4806	23.2664	24.4132	11.3071	13.0414	-0.660522	-1.58065	4.66231e-05	0.000326106	1.00338	2.00469	5.28669e-10
CMTM7	3.22274	5.16482	6.67317	5.92875	10.813	10.4806	5.32341	4.59571	-0.744161	-1.675	0.000418546	0.00231416	1.13411	2.19482	5.3542e-08
COX20	7.41828	7.35821	12.3511	11.0599	14.1188	12.9539	7.36659	10.2982	-0.791948	-1.73141	3.13132e-05	0.00022821	0.652361	1.57174	0.000567872
TTC26	1.1056	1.52557	2.10572	2.05639	1.69024	1.4008	0.857908	1.14869	-0.812226	-1.75592	0.00045939	0.00250967	0.657085	1.57689	0.00513527
AGMAT	2.35318	2.53878	3.86509	3.99168	7.9204	6.87298	3.48432	3.79628	-0.819299	-1.76455	2.07932e-06	1.9407e-05	1.05452	2.07703	3.35773e-10
PRR5L	2.32265	3.25881	4.76104	4.13582	6.99122	7.26121	4.13306	3.92456	-0.822709	-1.76872	9.40472e-05	0.000616145	0.854909	1.80864	2.6716e-05
RCHY1	5.99879	9.08341	13.5963	12.1925	17.3414	15.8968	9.68596	11.5043	-0.926634	-1.90084	5.09384e-09	7.40968e-08	0.68227	1.60466	1.39499e-05
BIK	18.0283	19.6788	35.4949	32.7147	64.2552	62.2053	29.4821	32.1999	-0.987611	-1.9829	1.56881e-13	4.01562e-12	1.06817	2.09678	4.17411e-16
SNRPD1	68.6778	63.7451	124.389	120.194	106.448	105.747	49.0952	96.3369	-1.00542	-2.00753	1.43837e-06	1.38287e-05	0.590863	1.50615	0.00461542
WT1	8.97075	8.73212	18.1807	16.8675	25.3785	22.1034	16.6058	15.5441	-1.11103	-2.16	1.12329e-13	2.92972e-12	0.591004	1.50629	6.51116e-05
BMP8B	2.16299	2.59618	6.1605	6.09382	8.3576	7.64065	5.07683	5.32498	-1.50376	-2.8358	8.5395e-30	8.25885e-28	0.65201	1.57136	4.42828e-07
GSAP	0.833649	1.42063	3.36108	2.63913	6.27921	5.66278	1.97309	2.99044	-1.56699	-2.96285	3.12931e-10	5.36813e-09	1.308	2.47598	4.95301e-08
NPIPA5	5.45428	7.95499	0	0	2.2889	4.36062	0.067425	0	10.2048	1180.22	9.19835e-12	1.88735e-10	6.43954	86.7948	4.36374e-12
KCNE1B	0.166797	0.46325	0	0	0.6846	0.696411	0	0	7.99269	254.706	2.13277e-07	2.39245e-06	9.09324	546.182	3.3095e-09
SEMG2	0.179382	0.161507	0	0	1.44429	1.4294	0	0	6.56424	94.6309	1.79453e-05	0.000139175	9.54516	747.102	2.92933e-10
CRLF2	12.1479	12.1695	0.231333	0.112226	0.528331	0.656942	0.422173	0.196883	6.08461	67.8659	2.41313e-58	8.14636e-56	0.983911	1.97782	0.00587763
NTRK1	2.8044	3.00629	0.05904	0.032965	0.139696	0.439532	0.043791	0.078717	5.866	58.3232	4.05978e-25	2.84853e-23	2.20359	4.60625	9.02535e-05
STAT4	17.6158	17.6837	0.365146	0.257983	0.62344	0.758682	0.296044	0.36347	5.69318	51.7388	5.03706e-124	1.50205e-120	1.09243	2.13233	2.39305e-05
PIK3R6	1.51249	1.76045	0.024818	0.032444	0.233332	0.267281	0.029801	0.072433	5.68887	51.5846	7.03456e-23	4.28103e-21	2.30683	4.94795	1.50119e-05
GPAT3	22.218	21.1458	0.376706	0.451962	0.912456	1.1373	0.516621	0.538778	5.58292	47.9322	2.84361e-136	1.01756e-132	0.99198	1.98891	3.68266e-05
PRL	4.24729	4.16442	0.08994	0.081183	1.50616	1.88018	0.053621	0.047705	5.49671	45.1518	2.08977e-25	1.50162e-23	5.10365	34.3837	4.21282e-14
GUCY1A2	0.279578	0.25144	0.00334	0.013628	0.390361	0.30467	0.009396	0.004727	5.40059	42.2414	1.03421e-13	2.71321e-12	5.66731	50.8196	3.93129e-21
CD86	15.0311	15.3458	0.413954	0.476587	1.32852	1.17313	0.671203	0.573338	4.96452	31.2225	1.19112e-109	3.04449e-106	1.05589	2.079	6.97343e-06
CHRNA6	0.637932	0.878966	0.052238	0.01454	4.80874	5.0014	0.100021	0.042715	4.49621	22.5681	1.71728e-13	4.3831e-12	6.23305	75.2203	3.65263e-39
SERPINB9	0.448639	0.59523	0.025003	0.017479	0.2304	0.183357	0.098895	0.029749	4.45896	21.9928	3.23147e-11	6.26409e-10	1.7455	3.35311	0.00274614
PDE3A	9.3128	10.297	0.423786	0.413715	1.78828	1.82477	0.919267	0.929096	4.41657	21.356	8.14312e-154	4.85656e-150	1.0004	2.00055	7.04027e-10
CCL24	10.6945	9.93431	0.468261	0.421835	4.73324	5.64903	0.844351	0.811661	4.41515	21.335	2.42613e-23	1.51777e-21	2.68366	6.42485	3.98401e-11
SMOX	34.0882	41.8091	2.10521	1.51756	5.54101	4.77284	2.94201	3.04166	4.25679	19.1171	9.75395e-143	4.36294e-139	0.817194	1.76198	9.86676e-07
HAVCR2	1.55658	1.77635	0.076962	0.136009	0.915712	0.946798	0.525649	0.132966	3.83578	14.2786	1.6783e-14	4.75881e-13	1.60869	3.04974	0.000721604
MAP7	14.08	13.0977	0.980853	1.00396	4.55689	4.47148	0.586735	0.924011	3.6538	12.5865	1.38187e-76	9.88974e-74	2.62218	6.15679	8.21852e-38
PRDM1	12.7674	14.5495	0.972872	1.09107	6.00265	7.43505	1.22241	1.25176	3.59085	12.0491	2.59987e-92	3.57822e-89	2.47477	5.55878	1.64031e-45
RP11-874J12.2	1.17527	0.73873	0.060363	0.090071	2.23	1.04304	0.096192	0.30162	3.56239	11.8137	3.0102e-08	3.86083e-07	3.14066	8.81925	1.78484e-07
SYT2	0.073809	0.073903	0.005015	0.006537	0.509197	0.422286	0.008703	0.002632	3.55163	11.7259	4.69161e-06	4.06697e-05	6.44773	87.2889	4.11068e-15
CTD-2357A8.3	7.12601	7.02467	0.667687	0.468033	2.84425	2.15002	0.623503	1.18698	3.52866	11.5407	4.33166e-16	1.49042e-14	1.53727	2.90244	0.000303405
KIT	1.76097	1.94654	0.174202	0.145356	1.21192	1.37921	0.128342	0.141424	3.40454	10.5893	4.50118e-36	5.87848e-34	3.29842	9.83837	3.07756e-29
TGFBI	0.859629	0.618989	0.069689	0.065051	1.21176	0.806574	0.248971	0.07653	3.34682	10.1741	2.96696e-08	3.81631e-07	2.95739	7.76717	5.86485e-07
SLC12A3	0.553963	0.534064	0.035564	0.073558	0.369319	0.48322	0.032542	0.033584	3.25948	9.57636	1.09393e-08	1.49752e-07	3.74625	13.4194	3.83501e-10
KIAA1644	0.870318	1.1975	0.110217	0.086824	0.351264	0.359696	0.097949	0.09208	3.2495	9.51036	1.01314e-25	7.4597e-24	1.93601	3.82646	3.05626e-09
SLC41A2	0.783132	0.962747	0.174937	0.050782	0.825153	0.864317	0.3401	0.163333	3.24014	9.44888	7.63166e-08	9.20119e-07	1.82825	3.55106	0.000930263
IRF4	0.450703	0.447175	0.027904	0.059479	0.615006	0.419326	0.079253	0.211385	3.22791	9.36911	4.20832e-10	7.08995e-09	1.94988	3.86343	5.35291e-05
IL7R	16.6876	18.9406	1.46999	2.02208	13.2104	11.7622	2.47697	2.80994	3.21318	9.27389	1.51514e-83	1.35545e-80	2.2705	4.82489	5.5967e-45
GPR183	103.163	114.882	11.1634	10.897	64.4851	60.1448	10.333	14.7284	3.17172	9.01119	3.81192e-106	8.52536e-103	2.35027	5.0992	8.13053e-59
FCGBP	0.164721	0.230821	0.024022	0.016951	0.428763	0.312859	0.035806	0.017861	3.16127	8.94618	2.50113e-06	2.30315e-05	3.84278	14.348	2.68481e-09
GABBR1	0.418611	0.397232	0.031718	0.077158	2.13349	1.78281	0.193579	0.178745	3.11586	8.66896	4.31223e-07	4.56805e-06	3.41868	10.6936	5.3742e-12
SIPA1L1	7.92013	10.237	1.13782	0.931585	1.38404	1.33612	0.547006	0.881124	2.99735	7.98533	6.7411e-45	1.41896e-42	0.980078	1.97257	9.69792e-06
TREML1	0.327818	0.376273	0.043642	0.039374	2.38381	1.7856	0.020608	0.036733	2.95207	7.73856	0.00129128	0.00618676	6.19691	73.3593	3.29351e-10
TNFRSF11A	0.270599	0.423444	0.008998	0.077369	0.209259	0.22947	0.022433	0.007123	2.94259	7.68792	1.13346e-05	9.08188e-05	3.98111	15.7918	1.0712e-07
SAT1	61.687	56.3599	6.99007	7.52999	19.1932	17.9409	8.44282	11.5218	2.90284	7.47896	2.2302e-58	7.6736e-56	0.92991	1.90516	2.78197e-07
GBP5	1.40025	1.46902	0.178679	0.180465	1.43013	1.63619	0.19092	0.260765	2.87954	7.35916	4.98089e-17	1.8921e-15	2.80961	7.01096	1.49411e-16
TREM2	11.68	13.5493	1.54995	1.71261	56.8509	56.1041	1.11333	1.52922	2.8115	7.02013	3.48263e-50	9.16342e-48	5.4429	43.4987	5.47807e-162
FCGR2C	8.21434	8.84081	1.35254	0.957356	5.8129	5.34997	1.04056	1.54876	2.76805	6.81184	2.33883e-26	1.77315e-24	2.13487	4.39198	1.55273e-15
IL10RA	10.3849	10.2912	1.46092	1.50251	3.23796	3.18343	1.90193	2.1324	2.67656	6.39332	7.22492e-52	1.98874e-49	0.702642	1.62748	6.86515e-05
FCGR2B	7.52395	5.92479	0.807872	1.16845	6.38969	6.09694	0.460726	0.914947	2.65528	6.29971	8.06565e-22	4.50971e-20	3.2405	9.45124	2.95186e-30
KCNE1	0.589093	1.11965	0.138284	0.107298	1.96364	2.34198	0.227919	0.191259	2.65069	6.27968	4.92128e-09	7.17616e-08	3.41058	10.6338	1.10887e-14
DOCK4	8.41986	13.6574	2.11008	1.16663	2.05127	2.22482	0.888966	0.873974	2.60833	6.09797	7.32547e-32	7.75546e-30	1.31054	2.48034	9.77782e-09
FADS3	5.03225	5.36069	0.651433	0.9263	1.12248	1.16627	0.680158	0.558491	2.58553	6.00236	6.87363e-22	3.87959e-20	0.914644	1.8851	0.00100824
HGF	0.663243	0.495514	0.045401	0.187316	1.46943	1.3391	0.073241	0.083342	2.53585	5.79919	6.25705e-06	5.2932e-05	4.20135	18.3964	4.06476e-11
RP11-25K21.4	1.51157	1.30238	0.173697	0.275005	0.947463	0.84729	0.118634	0.111727	2.53006	5.77595	9.4112e-09	1.30835e-07	3.00621	8.0345	3.00547e-09
KCNF1	1.17118	1.13209	0.12598	0.250291	1.59595	1.50558	0.271816	0.267376	2.47531	5.56086	3.85629e-10	6.53997e-09	2.55613	5.88129	2.60265e-11
TMEM71	2.23128	3.00453	0.570101	0.299241	1.11888	1.33235	0.418179	0.503888	2.46183	5.50914	1.61661e-10	2.87233e-09	1.44357	2.71993	0.00035733
MSC	10.3539	9.26972	1.54092	1.83867	5.88869	4.2262	2.98891	2.19003	2.42043	5.35329	2.1001e-21	1.1421e-19	0.999727	1.99962	7.14391e-05
PTPRF	0.49104	0.354624	0.096999	0.052899	0.472538	0.326291	0.056874	0.199351	2.4125	5.32397	1.1373e-05	9.10042e-05	1.79846	3.4785	0.000769071
CD38	10.6552	13.0047	1.9738	2.27323	7.28138	7.4067	1.88997	2.06869	2.33731	5.05361	4.05368e-59	1.45057e-56	1.92374	3.79406	8.45894e-40
FAT1	4.41767	5.49546	0.87349	0.907349	3.55142	3.06706	1.31713	1.43105	2.33444	5.04355	8.40956e-58	2.78637e-55	1.29807	2.45899	7.59159e-20
ERBB4	0.441039	0.641919	0.101769	0.094111	2.34494	3.23689	0.081287	0.347169	2.31525	4.97692	0.000571135	0.00304129	3.82913	14.2129	1.03129e-08
PCDH9	0.317246	0.36844	0.05649	0.069513	0.521636	0.452239	0.089667	0.141455	2.31409	4.9729	5.99252e-15	1.79896e-13	2.14322	4.41748	1.61863e-13
GAS7	43.5388	52.4858	8.88492	8.95598	52.622	53.0504	12.1899	13.6085	2.28885	4.88666	1.5061e-93	2.24559e-90	2.06767	4.1921	1.83832e-77
ADCY6	0.249353	0.466218	0.075627	0.055185	0.677344	0.540983	0.195117	0.359881	2.28493	4.87341	6.07814e-08	7.44354e-07	1.17975	2.26538	0.0020238
PHLDA1	1.14483	1.43007	0.260124	0.22068	1.54273	1.54136	0.576409	0.64154	2.2831	4.86723	5.58242e-25	3.88641e-23	1.37343	2.59086	2.29289e-11
SEMG1	2.38206	2.6298	0.512165	0.451648	11.4937	11.2621	0.427111	0.467576	2.2468	4.7463	1.29745e-18	5.5669e-17	4.70033	25.9981	1.35549e-72
PECAM1	80.9208	101.985	19.3506	15.7565	78.3787	87.4947	20.8434	19.2072	2.24063	4.72604	1.57741e-59	5.7598e-57	2.08165	4.23292	1.20207e-51
SERPINI1	2.95605	2.94634	0.52602	0.615724	1.99996	1.95351	0.816646	1.12183	2.24007	4.72419	1.61451e-13	4.12668e-12	1.06538	2.09272	0.000365763
RP4-737E23.5	0.651118	0.681182	0.10585	0.152975	0.668852	0.717334	0.227422	0.313819	2.22883	4.68753	2.8404e-05	0.000209829	1.38748	2.61622	0.0052495
FRMD3	0.522051	0.435769	0.102791	0.097888	0.549017	0.545363	0.075345	0.13323	2.13752	4.40005	5.19379e-07	5.42166e-06	2.44282	5.43703	1.05076e-08
FGD6	1.43471	2.04235	0.297347	0.414321	1.11494	0.974916	0.662492	0.430256	2.13361	4.38813	4.97205e-14	1.34178e-12	0.983928	1.97784	0.000496096
IL2RB	0.561867	0.529627	0.027125	0.262011	0.929747	0.825518	0.059794	0.139843	2.13294	4.38611	0.00212231	0.00951687	3.21099	9.25987	1.30404e-06
SEMA6A	1.25558	2.3709	0.315893	0.431835	1.11442	1.16591	0.650386	0.605999	2.10691	4.30768	2.05387e-12	4.55364e-11	0.891027	1.8545	0.00236585
HP	1.89186	1.68308	0.292453	0.464416	0.873937	0.295037	0.208921	0.112822	2.10199	4.29302	8.76491e-05	0.000579962	1.84799	3.59999	0.00119253
ABHD4	2.7927	4.72491	0.602696	0.982794	2.8963	1.66771	0.920599	1.23	2.09588	4.27486	3.32902e-10	5.68347e-09	1.11218	2.16171	0.000747127
ARTN	15.0683	16.3628	3.71324	3.06077	20.7786	20.4655	6.17804	5.76173	2.08363	4.23873	2.73161e-30	2.71522e-28	1.8215	3.53449	1.22991e-24
ADAMTS8	0.345436	0.476049	0.088654	0.092067	2.19489	1.97812	0.070896	0.034487	2.03796	4.10665	5.11749e-07	5.35138e-06	5.40995	42.5164	3.18026e-33
HFE	2.2624	2.31828	0.547145	0.507986	1.01278	1.15029	0.615289	0.631924	1.9964	3.99004	1.41669e-12	3.2126e-11	0.830746	1.7786	0.00417897
HIPK2	3.1531	5.67258	1.02542	0.970618	3.38652	3.67319	2.42833	1.81389	1.97771	3.93866	3.84897e-24	2.53183e-22	0.76141	1.69515	8.23526e-05
CCDC85C	1.1187	1.04811	0.211699	0.298629	0.658791	0.718021	0.345442	0.193349	1.97138	3.92143	6.78833e-08	8.24554e-07	1.4203	2.67642	0.000160835
KB-1732A1.1	1.47575	2.64841	0.531055	0.411663	2.21336	1.9383	0.42053	0.877967	1.96315	3.89914	8.31843e-07	8.35204e-06	1.74057	3.34168	1.42967e-05
PPFIA4	2.92675	3.29436	0.654418	0.797474	2.83238	3.37149	0.661269	0.485708	1.96151	3.8947	3.95494e-18	1.65331e-16	2.47095	5.5441	5.92552e-27
ARHGAP31	2.28418	2.6945	0.719866	0.475315	2.59787	1.99189	1.06767	0.70212	1.93011	3.81085	2.02089e-16	7.24605e-15	1.40265	2.64387	1.85555e-09
XYLT1	5.65624	7.54008	1.57372	1.56487	3.70047	3.26147	2.46569	2.08577	1.92554	3.7988	1.18619e-36	1.60783e-34	0.641547	1.56	2.50359e-05
ARRDC3	10.1108	9.15954	2.13168	2.62525	3.69724	3.50007	1.72484	2.15716	1.90065	3.73382	4.79288e-22	2.73975e-20	0.922446	1.89533	5.44089e-06
CHST2	2.88574	2.88704	0.711219	0.711839	7.7023	7.04481	1.05966	0.93505	1.89304	3.71416	1.95162e-25	1.4137e-23	2.91659	7.55058	3.85424e-61
FZD7	0.270641	0.298837	0.06764	0.074192	0.314375	0.297188	0.087119	0.087175	1.86907	3.65298	0.000355673	0.00201065	1.84298	3.5875	0.000384449
SERPINB1	95.9305	102.958	26.6157	24.6478	37.2445	35.6629	22.7504	25.3326	1.82562	3.54459	1.0684e-50	2.89633e-48	0.633105	1.5509	2.64927e-07
FOXO1	6.6616	8.69865	2.01266	1.9115	6.27137	6.08829	2.74654	2.43234	1.82377	3.54006	2.64834e-36	3.50994e-34	1.28613	2.43872	6.26019e-19
B3GALT4	2.49669	2.93892	0.629744	0.777806	1.7847	1.52964	0.937531	0.923059	1.80906	3.50413	3.1409e-09	4.69874e-08	0.863206	1.81908	0.00501504
ADAMTS5	0.589528	1.0613	0.166672	0.254	0.625387	0.614071	0.316948	0.349593	1.80112	3.4849	3.18774e-11	6.18601e-10	0.927453	1.90191	0.00053804
SMPDL3A	4.39122	5.19482	1.24243	1.27166	2.95745	2.62689	1.14395	1.49788	1.79223	3.4635	1.69834e-14	4.80043e-13	1.1095	2.1577	3.76018e-06
TGM5	5.84785	6.3795	1.90294	1.3417	6.98089	6.42358	2.13675	2.55499	1.78646	3.44967	4.95478e-18	2.04737e-16	1.54691	2.9219	3.3368e-14
TSPYL2	4.01576	4.95984	1.35432	1.03979	2.43465	2.63129	1.0232	1.35849	1.77144	3.41395	2.37144e-15	7.45691e-14	1.12238	2.17706	9.81223e-07
YPEL5	16.8892	17.3343	4.8321	4.40073	6.27155	6.56016	4.02316	4.64707	1.76266	3.39323	8.76088e-27	6.90527e-25	0.599833	1.51554	0.000356784
DNAJB5	1.1704	0.927627	0.289302	0.291495	0.545976	0.709723	0.323086	0.211026	1.73969	3.33963	3.05598e-05	0.000223265	1.26369	2.40109	0.00299039
LPAR6	2.64994	2.06561	0.635758	0.692598	1.53368	1.4188	0.483226	0.586635	1.70449	3.25914	3.89063e-08	4.90219e-07	1.49115	2.81113	2.80625e-06
FAM110B	0.652912	0.64067	0.178316	0.189947	0.831918	0.73306	0.24953	0.267102	1.69822	3.245	0.00022502	0.00133978	1.64236	3.12176	0.000233018
CD226	1.61338	1.73896	0.39614	0.554286	1.97041	1.63725	0.515683	0.740197	1.69106	3.22893	6.41905e-09	9.14408e-08	1.56143	2.95146	1.02176e-07
TPST1	6.65412	6.74466	2.116	1.72465	4.43234	3.78659	2.27398	2.54018	1.67988	3.20402	5.48929e-13	1.30953e-11	0.800928	1.74222	0.000665422
ZNF219	6.55497	7.13083	1.84133	2.07671	7.54691	8.73279	2.76072	1.57573	1.67101	3.18437	1.43801e-12	3.25681e-11	1.94368	3.84685	2.31596e-16
RP11-16M8.2	1.98979	2.03859	0.445212	0.722486	1.46505	1.57714	0.211737	0.67468	1.66319	3.16716	0.000461925	0.00252199	1.85438	3.61597	0.000158763
RP11-874J12.1	0.491016	0.675688	0.215153	0.121475	0.752654	0.821195	0.344025	0.225466	1.6596	3.1593	0.00101512	0.00501559	1.49993	2.82829	0.00192768
LBH	0.208013	0.564431	0.091194	0.120825	2.61816	2.65953	0.046435	0.175567	1.65116	3.14087	0.000805327	0.0041016	4.6226	24.6343	1.03941e-22
CCRL2	0.445723	0.513464	0.128288	0.14808	0.929807	0.958587	0.208387	0.375334	1.6492	3.13659	0.00379817	0.0158076	1.74943	3.36225	0.00100132
SMIM24	1.15141	1.17168	0.394884	0.291186	4.63832	5.35361	0	0.143986	1.63653	3.10917	0.00289612	0.0125253	5.99729	63.8799	1.31789e-14
CTC-774J1.2	2.79083	3.28038	0.921889	0.86256	3.70799	3.42322	1.95747	2.18507	1.63317	3.10195	3.48975e-12	7.51368e-11	0.813731	1.75775	0.000280561
BTG1	28.735	26.7135	9.78737	6.74629	16.4849	17.5205	8.39239	8.57432	1.62903	3.09306	7.11346e-20	3.425e-18	1.03539	2.04967	7.18242e-09
AR	0.729597	0.935137	0.26322	0.226432	0.781991	0.750675	0.441936	0.332712	1.62416	3.08263	3.98863e-12	8.49579e-11	1.02159	2.03015	1.08434e-05
FYN	21.6189	23.5226	6.5823	6.77488	12.8049	12.8835	8.64231	8.1048	1.62413	3.08256	1.12134e-26	8.6853e-25	0.649217	1.56832	1.84361e-05
RTN4R	0.308702	0.622731	0.098647	0.169243	2.62615	2.54138	0.106296	0.211275	1.61486	3.06282	0.000643531	0.00337231	4.06177	16.6999	8.19537e-19
FAM49A	1.7814	1.01892	0.420477	0.429946	1.24416	1.31345	0.746724	0.698112	1.60706	3.0463	7.49393e-07	7.57095e-06	0.857153	1.81146	0.00722461
TRANK1	0.644933	1.15934	0.226175	0.305067	1.00597	0.918794	0.56216	0.240064	1.60067	3.03284	1.96533e-06	1.8391e-05	1.30706	2.47437	9.61845e-05
LPXN	22.8032	27.4422	8.10341	6.98666	13.0427	13.6832	6.58165	9.64795	1.59773	3.02667	2.03857e-21	1.11201e-19	0.758936	1.69224	7.2837e-06
NATD1	0.215632	0.424259	0.086179	0.106063	0.305773	0.361145	0.159864	0.115285	1.57422	2.97775	0.000567842	0.00302787	1.323	2.50186	0.00313231
SESTD1	1.77588	1.77	0.615301	0.483109	1.08328	1.76436	0.61012	0.670636	1.56845	2.96587	6.66248e-06	5.58861e-05	1.18257	2.26981	0.000708464
CD83	18.236	18.5282	5.71082	5.70861	44.0891	40.4643	6.30591	7.84138	1.55937	2.94725	3.07935e-27	2.56259e-25	2.61281	6.11696	2.20083e-74
GPA33	1.37048	1.53462	0.385678	0.51779	0.692743	0.830782	0.235514	0.208245	1.55265	2.93355	4.77727e-06	4.13522e-05	1.81344	3.51479	1.04664e-06
DNAJB2	5.23753	4.93983	1.73075	1.49935	3.2389	3.9854	1.42417	2.14254	1.53457	2.89703	3.79195e-10	6.44307e-09	1.06002	2.08497	1.92764e-05
CTSL	6.94533	6.46781	2.38187	1.89358	15.5002	14.3525	1.14226	2.1389	1.53015	2.88816	2.04157e-10	3.59172e-09	3.22125	9.32596	1.7403e-39
FAM20C	16.713	20.9083	6.39656	5.51361	23.2224	22.4738	9.87564	9.15277	1.52014	2.86819	7.66627e-26	5.66797e-24	1.2937	2.45156	1.03468e-19
CFH	1.54497	1.6554	0.566615	0.458303	1.12402	1.08272	0.303668	0.448258	1.5159	2.85977	1.46511e-06	1.40405e-05	1.59031	3.01113	1.18352e-06
C20orf82	2.51007	2.37981	0.83769	0.749911	10.3095	9.19492	0.714052	0.896786	1.50006	2.82854	1.61396e-12	3.62321e-11	3.62822	12.3652	1.72844e-66
RAB8B	25.062	21.4446	8.28025	7.34189	15.2038	13.2758	5.02323	8.81706	1.45926	2.74967	1.59063e-12	3.57982e-11	1.08251	2.11771	1.66498e-07
PRRT3	0.225133	0.413033	0.079408	0.129661	0.515323	0.45564	0.182032	0.116946	1.43261	2.69934	0.0052979	0.0210879	1.71865	3.29128	0.000552323
ELL2	1.91732	1.91382	0.68444	0.627492	0.896117	0.904181	0.522024	0.533751	1.41925	2.67446	2.37399e-07	2.6448e-06	0.801622	1.74306	0.0044342
RAB31	22.457	28.2151	8.45565	8.74029	16.1112	14.6988	7.39401	9.24628	1.41667	2.66969	4.38427e-28	3.84526e-26	0.922754	1.89573	1.12062e-12
BNIP3L	36.9639	36.4252	12.3531	12.9701	22.3525	21.8396	8.04298	10.7468	1.40953	2.6565	3.91545e-20	1.9514e-18	1.26963	2.411	2.68067e-16
KLHL5	4.51574	4.67382	1.75483	1.42313	5.82376	5.17992	1.39227	2.14112	1.40639	2.65074	3.94852e-11	7.58828e-10	1.67868	3.20134	2.30318e-15
RUBCN	8.40013	12.1947	3.37454	3.74535	7.74083	9.19522	5.91523	4.15168	1.37914	2.60112	6.12316e-13	1.44915e-11	0.77945	1.71648	4.79068e-05
SLC44A1	9.63201	10.9867	3.69819	3.5662	5.5369	4.96296	2.82467	3.02801	1.36991	2.58454	1.08456e-26	8.47381e-25	0.874527	1.83341	1.90458e-11
FAM114A1	4.24269	3.6155	1.43079	1.38528	1.94953	1.7641	0.692859	1.08821	1.36638	2.57823	8.52984e-07	8.54034e-06	1.10484	2.15075	0.000106433
MEGF9	2.828	3.92999	1.16747	1.20782	2.1771	2.04474	1.20613	1.56446	1.35958	2.56611	7.44256e-16	2.49836e-14	0.641886	1.56037	0.000158698
SEL1L3	48.4955	48.8129	17.3052	17.4523	46.3957	44.0854	12.5567	17.5908	1.35888	2.56485	4.75719e-20	2.34478e-18	1.62296	3.08006	9.03604e-28
KCTD7	2.66101	3.48427	1.0861	1.10136	1.95645	1.68731	0.93785	0.97744	1.3437	2.53801	6.09821e-13	1.44516e-11	0.957867	1.94244	6.36727e-07
ERN1	7.50654	9.56169	3.3804	2.72942	15.837	14.1732	5.20324	3.9446	1.34145	2.53405	2.87719e-15	8.98406e-14	1.74159	3.34403	9.01046e-25
PCLO	0.16009	0.439355	0.088247	0.118463	0.29511	0.250328	0.096356	0.077937	1.32766	2.50995	0.000899771	0.00452847	1.66959	3.18124	3.09733e-05
ZER1	10.9609	12.1283	4.35637	4.06152	10.47	11.9553	5.1484	5.46451	1.32301	2.50188	3.0582e-20	1.5327e-18	1.11329	2.16338	8.62791e-15
GBP2	5.78077	5.82233	2.00831	2.24681	3.33159	3.40444	1.46237	2.07593	1.31861	2.49425	3.78325e-10	6.4344e-09	0.964327	1.95115	8.46095e-06
ERRFI1	5.77591	4.35217	2.10376	1.69398	4.01588	3.82729	2.03663	2.74234	1.31171	2.48236	1.90868e-08	2.52403e-07	0.751591	1.68365	0.00130804
HBP1	25.5112	22.7442	9.60464	8.31949	14.0457	14.6981	8.08693	9.99071	1.31108	2.48127	9.41844e-15	2.75351e-13	0.704029	1.62905	3.58787e-05
ATP1B1	0.796917	0.862091	0.360764	0.258216	0.938778	1.16223	0.302022	0.315312	1.29687	2.45695	0.0010684	0.00525015	1.80053	3.48348	6.24655e-06
ABHD6	0.880832	1.41605	0.269494	0.623692	1.19826	1.31654	0.387292	0.470365	1.27682	2.42305	0.00381148	0.0158556	1.57677	2.98301	0.000399309
ADSSL1	1.57612	1.34944	0.655966	0.467407	2.3266	2.33392	0.662684	0.792684	1.2723	2.41546	0.000508016	0.00275187	1.71517	3.28335	2.34559e-06
TRIM69	2.80064	2.22674	0.971215	0.953348	1.6339	1.13721	0.739678	0.803182	1.26828	2.40874	2.80252e-06	2.55439e-05	0.869528	1.82707	0.00172904
MYO7A	1.06538	1.30163	0.440289	0.45799	2.212	2.29317	0.427635	0.477738	1.25924	2.3937	1.03901e-07	1.23031e-06	2.3478	5.09046	1.87052e-22
LHFPL2	0.905087	1.54261	0.438266	0.483492	1.20327	1.15009	0.561909	0.615923	1.24495	2.3701	1.87904e-06	1.76667e-05	1.03405	2.04776	7.21558e-05
AC011747.4	0.208113	0.4667	0.122928	0.126814	0.974567	0.334619	0.254838	0.276643	1.24121	2.36396	0.00433061	0.0176983	1.29728	2.45766	0.00260876
SESN3	1.18973	1.71534	0.584787	0.522671	1.13423	0.98213	0.357299	0.596172	1.24021	2.36232	6.62713e-08	8.07715e-07	1.18844	2.27907	2.15249e-07
NQO2	27.6746	26.9801	10.7803	10.4588	19.4896	17.9093	8.14232	9.7662	1.23808	2.35884	5.98204e-14	1.60226e-12	1.09668	2.13862	5.42086e-11
RP11-44N12.5	4.41643	4.42022	1.30681	2.11766	4.31486	4.77791	1.51367	2.43536	1.2326	2.3499	0.00477247	0.0192708	1.23951	2.36118	0.00449575
CNPY4	9.50335	8.50794	3.82438	3.54447	5.32308	4.40343	2.402	3.62462	1.17342	2.25546	7.09009e-07	7.17511e-06	0.721786	1.64922	0.00305309
LGALS3	13.016	12.965	4.73129	5.84226	7.12421	6.95335	4.69128	4.83934	1.16934	2.24909	3.82227e-09	5.6519e-08	0.595668	1.51117	0.00336521
OAS1	3.24284	3.34133	1.2331	1.44307	9.53121	10.1616	3.25339	3.99033	1.16924	2.24894	3.26408e-07	3.56072e-06	1.47914	2.78782	1.01463e-12
SIX4	1.30472	1.04462	0.491079	0.47268	0.728187	0.898181	0.381548	0.534856	1.16483	2.24207	0.000372113	0.00208906	0.868603	1.82589	0.00677919
RP13-395E19.3	4.09208	5.99069	1.80559	2.23567	3.59656	3.94413	0.963507	2.14425	1.16442	2.24143	0.000273613	0.00159358	1.32094	2.49829	5.98275e-05
ISY1-RAB43	4.34773	4.0728	1.39169	2.07234	2.45541	2.39528	1.07331	1.88172	1.15672	2.2295	1.23833e-06	1.20545e-05	0.755183	1.68785	0.00176452
RASA4B	1.1492	1.9515	0.620493	0.633909	1.47707	1.25201	0.780633	0.826008	1.14841	2.2167	0.000143414	0.000895626	0.796523	1.73691	0.00777343
RCAN3	4.13777	5.43951	2.34749	1.6079	5.00126	4.97785	1.85134	1.96646	1.13926	2.20268	2.15677e-10	3.77953e-09	1.4184	2.6729	2.76113e-15
RSPH3	4.26998	3.54074	1.54963	1.72071	3.0409	2.77381	1.56957	1.87081	1.13831	2.20123	1.76817e-08	2.35563e-07	0.79267	1.73228	9.25698e-05
RP11-390P2.4	2.34664	2.96359	1.22783	0.99179	4.05813	4.41789	1.34875	1.5846	1.12106	2.17507	0.00362955	0.0152235	1.56759	2.9641	3.29628e-05
LZTS1	0.426853	0.563409	0.231918	0.17977	0.535879	0.572177	0.251308	0.318987	1.11809	2.17059	0.000311489	0.00178741	0.993229	1.99064	0.00110259
ACAD11	3.74387	4.11886	1.55062	1.7609	2.71469	2.14543	1.25707	1.82495	1.11485	2.16572	2.78032e-07	3.06127e-06	0.689982	1.61326	0.00183452
OSR2	8.27821	11.1103	4.28183	3.86909	9.43503	9.09736	3.65237	4.50788	1.10492	2.15087	1.33915e-10	2.40804e-09	1.21692	2.3245	2.11665e-12
FHL1	0.756841	0.648873	0.298807	0.302177	1.30598	1.00243	0.460594	0.652029	1.10314	2.14822	0.00649817	0.0251276	1.0853	2.12182	0.00425822
TMEM263	5.7071	6.46779	2.80258	2.37081	5.83134	5.49418	1.77222	2.53617	1.10071	2.1446	2.06323e-08	2.70442e-07	1.43194	2.69809	5.13228e-13
BEX1	523.104	544.279	234.158	224.772	314.125	305.942	153.421	198.592	1.08939	2.12784	1.42689e-16	5.2102e-15	0.853054	1.80632	1.09121e-10
PAPSS2	0.931472	1.19313	0.339594	0.589515	1.42896	1.06471	0.410296	0.543207	1.08716	2.12456	0.00159576	0.00743524	1.41732	2.67089	6.07925e-05
APH1B	11.008	11.9183	5.24974	4.64542	8.52129	8.06025	5.12724	5.76772	1.08192	2.11686	1.44059e-13	3.71933e-12	0.638139	1.55632	1.48181e-05
RP11-383H13.1	7.00122	7.75057	3.32486	3.07421	6.81209	5.45166	2.55813	4.39531	1.07525	2.10709	1.05858e-05	8.53928e-05	0.855178	1.80898	0.000453694
METTL7A	9.10384	7.91303	3.96058	3.54267	13.0584	13.3413	2.9073	4.04912	1.06419	2.091	1.535e-08	2.06034e-07	1.96486	3.90375	2.0214e-25
IL12RB1	4.8465	4.77611	2.27445	1.95541	2.74317	2.94852	1.75128	2.0098	1.05993	2.08484	9.86812e-07	9.75889e-06	0.630726	1.54834	0.00459863
SLC12A4	4.47629	4.15923	1.87611	1.92482	8.06708	7.33832	1.90751	1.8684	1.05857	2.08286	1.18954e-08	1.61481e-07	2.05879	4.16636	1.34348e-28
FZD1	1.90843	2.28254	0.887637	0.944284	1.61152	1.60614	0.993033	0.945014	1.05428	2.07668	5.68136e-10	9.47353e-09	0.762392	1.6963	9.10422e-06
DNAJB4	10.8112	6.93628	3.96283	4.01062	7.8113	6.78876	3.74488	4.24267	1.05369	2.07584	3.40984e-05	0.000246103	0.901208	1.86763	0.000402038
ZBTB38	3.54476	4.61814	1.73367	1.83317	4.11268	3.67226	1.72826	1.77867	1.05046	2.07119	7.44949e-10	1.21501e-08	1.18133	2.26786	7.92541e-12
SAMD8	2.94876	3.48426	1.57878	1.25652	3.72374	3.45829	2.20329	2.47691	1.04846	2.06832	3.75409e-11	7.23015e-10	0.648663	1.56771	3.6287e-05
ADD3	26.4765	30.5246	12.1292	12.9593	20.5386	18.7731	11.0375	15.0661	1.04748	2.06692	2.8556e-13	7.11594e-12	0.62681	1.54415	1.39931e-05
DSC2	14.0177	18.6577	7.08501	7.20858	11.994	10.9626	6.4241	8.01249	1.04626	2.06516	6.73921e-16	2.27506e-14	0.702981	1.62787	6.63908e-08
CTNNA1	89.9151	85.0555	39.9381	38.5549	80.628	72.7302	40.9307	39.6486	1.03484	2.04889	5.70803e-14	1.53116e-12	0.957612	1.94209	3.79614e-12
FUCA1	12.071	12.6511	5.28833	5.74239	6.95719	7.2621	3.89317	4.75674	1.0337	2.04727	2.9069e-10	5.01101e-09	0.751542	1.68359	7.70159e-06
IGFLR1	15.9578	16.3254	8.04894	6.42257	12.4416	13.3557	7.32821	5.77112	1.03304	2.04633	9.24687e-07	9.18628e-06	1.00555	2.00772	2.62689e-06
SLC35E3	10.8451	11.8431	4.93429	5.19077	14.112	14.5665	4.97425	5.54617	1.0314	2.04401	2.54873e-13	6.38681e-12	1.48006	2.7896	1.14018e-25
CPNE3	10.7123	13.4351	4.26012	6.52553	10.4166	9.75782	4.27727	2.57627	1.02115	2.02954	7.98207e-06	6.59655e-05	1.59312	3.017	5.05225e-12
MYBL1	1.39304	1.81954	0.733952	0.698825	0.880628	1.11832	0.517345	0.543023	1.02101	2.02934	0.00025092	0.00147631	0.949017	1.93056	0.00106126
RP1-152L7.5	2.82536	3.0286	1.29244	1.34021	1.94286	1.97814	1.12543	1.03772	1.0209	2.02919	2.7421e-07	3.02476e-06	0.889774	1.85289	1.32882e-05
GABARAPL1	4.53398	4.28829	1.85127	2.16326	3.39297	3.1182	1.46426	2.00576	1.01342	2.01869	1.9664e-05	0.000150805	0.940069	1.91862	9.84566e-05
CARD10	1.991	2.67634	0.96071	1.1304	2.14781	2.4549	1.49105	1.19097	1.01229	2.01711	1.16216e-05	9.27036e-05	0.814316	1.75846	0.000455108
RIT1	16.8691	18.038	8.57214	7.27139	12.1778	11.381	6.13566	9.63773	1.01012	2.01408	2.44695e-08	3.18175e-07	0.618832	1.53563	0.00066752
CDC25C	17.57	19.2222	8.51542	8.18154	10.9396	10.2376	5.61796	7.85832	1.00758	2.01054	5.98899e-10	9.93096e-09	0.687099	1.61004	3.45412e-05
PLEK	62.4803	61.6034	28.9836	28.1724	103.479	99.1896	22.6943	29.9952	0.993735	1.99133	2.38121e-12	5.22115e-11	1.97988	3.94459	2.72896e-44
ITGAV	6.9364	7.12654	3.21066	3.2909	5.41231	5.15118	2.67378	3.75152	0.984788	1.97902	2.92181e-09	4.38933e-08	0.753471	1.68584	6.60735e-06
CLEC2D	12.8682	15.4398	6.0247	6.97893	19.7419	18.6632	4.65471	5.20552	0.982619	1.97605	7.73195e-11	1.43061e-09	1.99325	3.98132	3.19889e-39
RP11-75L1.2	5.92991	5.40757	3.20164	2.1133	7.86781	5.97967	2.53796	1.98182	0.981255	1.97418	0.00125438	0.00603317	1.64586	3.12935	9.54657e-08
PTPRC	114.332	126.528	55.3147	56.0334	93.3054	86.8422	51.0829	69.2227	0.979958	1.97241	2.1334e-13	5.3686e-12	0.619232	1.53606	3.5529e-06
STX11	5.06095	5.98419	2.63318	2.51481	9.29783	9.84293	2.9701	2.76178	0.963655	1.95024	6.95215e-08	8.4388e-07	1.77177	3.41473	1.38591e-23
SLA	28.8202	32.2701	15.1432	13.4345	39.2827	39.5299	14.0339	14.5556	0.963028	1.9494	6.01093e-15	1.80147e-13	1.4951	2.81884	1.07768e-33
RAET1E	1.25588	1.25644	0.535107	0.650197	2.80306	2.29271	0.778273	0.942396	0.95832	1.94305	0.00478299	0.0193089	1.59415	3.01917	2.08117e-06
TBC1D10A	1.47986	2.19082	0.937866	0.775776	1.79798	2.0902	0.819633	1.23229	0.95029	1.93226	0.00206339	0.00928992	0.973609	1.96375	0.00161477
HDAC6	19.9703	19.5928	8.89014	9.92398	15.5038	15.167	10.9899	9.34278	0.946259	1.92687	2.92478e-09	4.39011e-08	0.62307	1.54015	0.000102584
ABCD1	3.30153	4.22207	1.87118	1.67624	4.3242	4.77273	2.8041	2.13337	0.942156	1.9214	1.45931e-06	1.4e-05	0.912703	1.88257	2.58393e-06
MYOF	1.88094	2.31844	0.995391	0.989099	2.44158	2.2007	1.34271	1.35244	0.940575	1.91929	7.9734e-08	9.58094e-07	0.8145	1.75869	2.68733e-06
AMACR	8.96135	8.47316	4.15783	4.19484	7.89249	7.42999	2.70469	3.42835	0.939605	1.918	5.088e-07	5.32677e-06	1.35351	2.55533	1.36981e-12
ULBP2	1.89397	1.89148	0.827046	0.978303	2.13958	2.05891	0.861508	1.40409	0.939249	1.91753	0.00635009	0.0246401	0.926551	1.90073	0.00658472
ULK4P1	8.29816	11.1653	4.9666	4.23705	7.22553	7.37247	4.28141	5.03219	0.932799	1.90898	4.35467e-05	0.000305904	0.679604	1.6017	0.00338399
RRAGD	3.44633	2.50913	1.84565	1.07273	8.43204	8.00181	1.23371	2.11036	0.932669	1.9088	0.000656025	0.00342804	2.34098	5.06647	7.36701e-18
C3orf80	12.9853	15.438	6.68121	6.90523	18.8036	18.5527	7.43057	8.28459	0.926153	1.9002	4.56567e-13	1.10242e-11	1.2821	2.43192	8.65275e-24
SLC26A6	14.7482	16.1737	8.06963	6.86632	9.58331	8.7852	5.50743	6.9654	0.918869	1.89063	2.22136e-09	3.38252e-08	0.592451	1.50781	0.000145934
SDC4	6.86027	6.21609	3.06103	3.31087	5.92524	5.93048	3.23525	4.1457	0.916454	1.88747	1.05157e-06	1.03377e-05	0.718735	1.64574	0.000131503
NRP1	18.3798	15.521	9.40562	7.24258	18.8531	19.9655	9.06967	9.56307	0.913741	1.88392	1.59852e-07	1.83574e-06	1.09182	2.13142	3.67067e-10
ZBTB22	5.70322	5.2713	2.74384	2.61477	3.18824	3.1928	1.83554	2.41798	0.913334	1.88339	4.09448e-06	3.61057e-05	0.619741	1.5366	0.00231961
RPS6KA5	4.29127	4.79486	2.22043	2.20268	4.49178	4.2254	2.21728	2.40193	0.903942	1.87117	1.12989e-08	1.54085e-07	0.948019	1.92922	1.60438e-09
FOXO4	5.28607	6.22565	3.08567	2.5394	7.10977	7.48806	2.49994	3.32165	0.899112	1.86492	3.58438e-07	3.86103e-06	1.36209	2.57058	2.04772e-14
PNPLA8	10.3647	9.94892	5.26937	4.75791	6.66469	6.51951	3.19902	4.40048	0.895972	1.86086	2.98336e-07	3.26872e-06	0.830388	1.77816	2.79385e-06
FURIN	18.6623	23.6675	11.0706	9.64493	21.6964	21.0939	15.2655	13.3566	0.889155	1.85209	3.96123e-11	7.60455e-10	0.608342	1.52451	5.97609e-06
RHOC	24.7838	21.4588	11.5286	11.508	19.7774	20.0938	11.4586	13.7083	0.888566	1.85134	5.87902e-07	6.04873e-06	0.698636	1.62297	9.1433e-05
PCMTD1	24.8434	25.0856	12.4348	12.2704	20.8035	19.7675	9.66605	11.7077	0.887788	1.85034	9.98609e-10	1.60387e-08	0.95824	1.94294	5.33304e-11
APAF1	30.8336	42.3438	18.2859	17.7941	28.5807	27.5408	14.4531	17.4368	0.871738	1.82987	5.24034e-13	1.25348e-11	0.850174	1.80272	2.15428e-12
FNBP1L	0.884403	0.981225	0.485304	0.447865	0.854609	0.915212	0.375081	0.497849	0.864911	1.82123	0.000779081	0.00399293	1.05076	2.07162	5.41859e-05
KLF10	9.53893	9.29603	4.9647	4.54252	9.51861	9.58941	6.16086	6.75696	0.862371	1.81802	1.60215e-08	2.14564e-07	0.597813	1.51342	8.30621e-05
AKNA	21.2899	24.1906	10.953	11.9487	21.0724	22.0789	12.8789	12.8569	0.854269	1.80784	4.82187e-12	1.01857e-10	0.777425	1.71407	3.19821e-10
ETS1	13.6894	17.4855	7.75764	7.89845	17.6256	17.3185	9.9303	11.178	0.850183	1.80273	2.04946e-12	4.54949e-11	0.760517	1.6941	2.61668e-10
GOLGA8H	5.50406	5.88077	2.58145	3.17963	5.63152	4.92001	2.38107	2.77971	0.849356	1.8017	1.97249e-05	0.000151142	1.06344	2.08992	1.37991e-07
MIEF2	3.93115	4.26188	2.05937	2.08598	3.32636	3.43524	1.27664	1.66224	0.849214	1.80152	3.33796e-05	0.000241695	1.24235	2.36584	3.63823e-09
CASP7	18.6907	23.7834	10.8545	10.7283	20.3007	17.7696	9.67103	10.736	0.833618	1.78215	1.2311e-10	2.2227e-09	0.930265	1.90563	1.00003e-12
HOMER2	5.54647	5.65806	2.72012	3.04156	4.20976	4.21749	2.83158	2.13991	0.83202	1.78018	9.84809e-05	0.000642604	0.792894	1.73255	0.000255285
TANC2	2.63249	3.99738	1.56176	1.79949	5.78523	8.1747	1.98298	1.91809	0.823951	1.77025	5.09531e-05	0.000351854	1.87412	3.66579	1.3887e-20
KLC4	6.05666	6.04685	3.13736	3.14251	4.3539	4.50184	2.92468	2.57678	0.820035	1.76545	3.83799e-05	0.000272911	0.719729	1.64687	0.000419588
FAM46A	12.285	16.2577	7.59901	7.11348	22.2685	22.7217	5.70548	7.90759	0.810665	1.75402	1.16054e-08	1.57904e-07	1.76301	3.39406	2.55945e-35
JMJD1C-AS1	10.7912	11.0677	5.40771	6.00858	8.3025	8.35289	4.72155	5.05139	0.807306	1.74994	7.71475e-06	6.39038e-05	0.800681	1.74192	1.3622e-05
CLCF1	1.21853	1.61143	0.771854	0.690509	1.92633	1.85739	1.2582	0.901603	0.805455	1.7477	0.0107214	0.0383425	0.837832	1.78736	0.00640449
CHRFAM7A	12.4989	20.5292	7.91001	9.00476	17.0484	12.6996	7.4594	10.4464	0.803227	1.745	1.84852e-05	0.000142375	0.766896	1.7016	4.46829e-05
ZNF821	5.20071	5.49732	2.55402	3.05982	4.27527	4.72553	2.84874	2.64608	0.800154	1.74129	0.000475222	0.00258727	0.747716	1.67913	0.00125741
SPAG5	63.5888	72.9255	36.0615	35.3711	52.7608	49.163	27.8608	34.6782	0.798858	1.73972	3.10989e-11	6.04806e-10	0.739529	1.66963	8.71636e-10
CD58	9.74926	11.1384	5.19188	5.79376	7.43556	7.04888	3.45928	5.91173	0.790294	1.72943	0.000567046	0.00302492	0.665329	1.58593	0.00432585
NIT1	15.1678	16.2301	8.11881	8.49823	10.9886	11.5653	6.67187	7.46562	0.786369	1.72473	1.63457e-06	1.5515e-05	0.706498	1.63184	2.4729e-05
PIK3C2A	13.1416	13.458	6.85226	7.26305	11.4633	10.7127	5.09664	8.30662	0.785787	1.72403	9.5911e-06	7.81083e-05	0.76846	1.70345	1.54068e-05
CDS2	7.31412	8.51614	4.17025	4.19831	7.12811	6.7846	4.48927	4.91969	0.782739	1.72039	9.47125e-10	1.52529e-08	0.596606	1.51215	3.4738e-06
LMBRD1	15.7085	19.2516	9.43408	9.01254	20.7095	21.2303	7.61324	9.60529	0.782297	1.71987	2.1767e-08	2.84482e-07	1.31939	2.4956	5.14869e-21
CCPG1	32.7322	29.1959	16.5594	16.7192	31.7595	31.3348	14.807	19.9807	0.77783	1.71455	1.46797e-06	1.40604e-05	0.8955	1.86025	3.0303e-08
RAPGEF2	11.6729	14.0797	6.84986	6.79036	11.0211	10.1279	5.2941	8.30628	0.777597	1.71427	3.87512e-06	3.43917e-05	0.678355	1.60031	5.90626e-05
ULK4P3	2.91864	3.52616	1.51847	1.90121	3.80742	3.10825	1.44086	1.39513	0.774933	1.71111	0.01017	0.0366782	1.31036	2.48003	2.28389e-05
PKD2	3.95188	3.90155	2.21206	2.01328	8.28163	7.2043	1.56181	1.77119	0.766974	1.7017	4.78827e-05	0.000334264	2.24584	4.74312	2.66911e-33
IPO13	11.8341	16.8577	7.443	7.74774	15.6447	14.4832	9.42587	7.20048	0.766059	1.70062	2.617e-06	2.40243e-05	0.885299	1.84715	5.82412e-08
ARHGAP25	3.46851	3.41219	1.9239	1.78746	3.16032	3.08876	1.26789	1.61285	0.765727	1.70023	0.000228053	0.00135604	1.15086	2.22046	6.17365e-08
DUSP22	23.3363	24.2949	13.0204	12.6388	18.2971	18.0633	11.1816	12.0846	0.763004	1.69702	1.60778e-08	2.15156e-07	0.676618	1.59839	6.24874e-07
TGFA	9.65184	9.17859	4.96828	5.3093	7.97462	8.07382	3.22371	4.78503	0.750335	1.68218	2.93472e-05	0.000215639	1.04163	2.05855	8.18109e-09
GCNT1	21.3945	27.3792	12.4393	13.8011	20.0149	20.4721	9.59751	15.4612	0.750053	1.68185	9.80564e-06	7.97104e-05	0.734537	1.66386	1.56056e-05
STX5	18.6547	20.0392	10.4794	10.6339	15.9014	16.9618	10.3168	10.2336	0.74235	1.6729	3.26578e-07	3.56072e-06	0.709546	1.63529	1.24194e-06
SGTB	2.78789	2.73594	1.43447	1.5855	2.04674	1.89948	1.10816	1.19014	0.742302	1.67284	0.000287419	0.00166531	0.812705	1.7565	9.71627e-05
TNFSF10	4.40863	4.91197	2.72654	2.37972	4.77159	5.45179	1.41404	2.12643	0.735205	1.66463	0.00100292	0.00496519	1.56816	2.96526	1.19152e-11
ZNF555	4.64117	5.16452	2.89425	2.48649	4.62937	4.33826	1.7534	2.68851	0.732397	1.6614	0.000107136	0.000693015	1.05402	2.0763	3.32672e-08
IL4R	16.5391	20.3492	10.1974	9.9887	16.9903	17.871	10.8427	11.1596	0.729342	1.65788	1.15261e-08	1.57064e-07	0.696572	1.62065	5.46867e-08
ALOX5AP	10.3314	11.4427	6.09397	5.88816	9.53102	8.80399	5.33195	6.22973	0.728113	1.65647	0.000219528	0.00130926	0.697474	1.62166	0.00048196
CCDC186	8.5075	7.9073	4.34637	4.77119	6.14292	5.91345	2.74453	4.04867	0.727054	1.65526	5.72975e-05	0.000392333	0.866575	1.82333	1.97579e-06
PTGS1	1.18996	1.53422	0.776	0.715073	2.61267	2.72295	0.662873	0.845763	0.72695	1.65514	0.00184256	0.00842715	1.85597	3.61995	7.18444e-16
CENPI	18.6012	20.446	10.5196	11.0328	12.798	12.6778	6.8608	9.05736	0.723915	1.65166	1.36005e-06	1.31393e-05	0.714676	1.64111	2.66256e-06
MSMO1	11.4188	13.7017	6.88719	6.99513	5.88681	5.35577	3.0586	4.21061	0.716999	1.64376	1.15811e-05	9.24629e-05	0.66511	1.58569	9.96547e-05
EIF2AK3	9.19544	5.8852	4.26574	4.309	8.31522	7.50729	3.51539	4.59756	0.716434	1.64312	0.00157407	0.00734758	0.998614	1.99808	1.07343e-05
FAM214B	2.36486	2.68491	1.31095	1.49526	2.44534	3.30353	0.958574	1.53217	0.71129	1.63727	0.00588346	0.0230747	1.2581	2.39181	1.14642e-06
ENTPD7	8.73502	11.1023	5.6147	5.38328	8.62592	8.04692	4.4791	5.68079	0.708349	1.63393	4.73765e-07	4.98623e-06	0.748759	1.68035	1.28854e-07
NQO1	33.0166	29.1582	17.234	17.8575	34.3008	31.6593	14.1062	18.4708	0.706814	1.6322	3.72432e-05	0.000265586	1.0528	2.07455	8.69522e-10
SUCNR1	1.03811	1.48369	0.662197	0.730662	1.66568	1.63633	0.668022	0.94343	0.704988	1.63013	0.00284422	0.0123188	1.06932	2.09845	5.0491e-06
TRIM36	4.93291	4.26501	2.56997	2.63194	3.68545	3.17381	1.66969	2.50002	0.703585	1.62855	0.00169134	0.00781749	0.754924	1.68754	0.000908082
ATP10D	8.2693	6.50353	4.34817	4.08556	6.73656	7.02144	3.00239	4.50924	0.698831	1.62319	0.000584077	0.00310006	0.9136	1.88374	7.4935e-06
ARMCX3	11.3027	10.0309	6.15841	5.99481	11.5171	13.0718	4.27543	6.05247	0.693433	1.61713	0.000231288	0.00137391	1.29042	2.446	9.01175e-12
ARFGAP3	16.4993	15.194	9.41873	8.61455	13.1265	12.9147	6.84807	8.34933	0.693421	1.61711	1.83731e-05	0.000141695	0.81129	1.75478	6.56826e-07
KIF13B	3.14777	3.47836	1.82299	1.91315	2.70189	2.91771	1.25786	2.0165	0.692898	1.61653	0.000251679	0.0014798	0.822971	1.76905	1.54355e-05
ARHGEF3	4.44142	5.25046	2.73994	2.71343	10.7926	11.7125	3.34817	3.72633	0.69156	1.61503	3.64052e-06	3.25681e-05	1.70334	3.25654	2.12759e-31
CASP9	3.58362	3.73344	2.1092	2.03163	3.48253	2.88106	2.18241	2.0116	0.690923	1.61432	0.00160683	0.0074771	0.633299	1.55111	0.00422093
STARD4	8.83098	9.02449	4.81636	5.33389	7.47667	7.44127	2.7863	3.87785	0.685738	1.60852	8.86278e-05	0.000585356	1.1981	2.29437	1.7117e-11
SLC35B4	15.3448	15.9201	8.52727	9.29748	12.9209	13.0117	7.9154	8.99294	0.680995	1.60325	2.96567e-07	3.25533e-06	0.650639	1.56986	1.03362e-06
TMEM107	8.74612	9.30487	4.54625	5.71763	7.23671	6.69808	3.9674	5.40262	0.679944	1.60208	0.00148507	0.00698865	0.603508	1.51941	0.00560207
CCNDBP1	31.2644	31.4717	17.937	18.1692	21.7511	21.8033	11.7988	17.9454	0.670591	1.59173	8.40502e-05	0.000557592	0.589341	1.50456	0.000601913
DLGAP5	59.9401	60.5079	35.3592	34.221	45.8038	42.1716	23.0527	31.476	0.665354	1.58596	4.18106e-06	3.67424e-05	0.726559	1.65469	5.43991e-07
CLDND1	30.5212	37.8621	20.3814	18.8276	36.796	37.5226	20.2202	26.1873	0.661844	1.5821	2.49217e-06	2.29726e-05	0.71569	1.64227	3.22866e-07
PPM1K	8.62148	8.87776	4.94322	5.18438	6.94918	5.87859	3.24746	4.92137	0.660139	1.58024	0.000302716	0.00173763	0.690145	1.61345	0.000179616
ZNF20	5.86324	6.01234	3.31209	3.56969	4.69269	3.40606	2.42709	2.76717	0.656901	1.57669	0.00578442	0.0227454	0.672067	1.59335	0.00635253
ACPP	22.8854	26.4824	14.2211	14.2997	22.4896	19.9769	11.1626	13.659	0.655359	1.57501	6.06525e-07	6.23316e-06	0.807735	1.75046	1.01661e-09
ASAP2	3.09419	4.21965	2.05483	2.14066	3.76529	4.39159	1.97859	2.48518	0.653726	1.57323	0.000198754	0.00120342	0.908099	1.87657	2.02394e-07
ANKRD44	14.1941	16.1489	9.48096	8.12106	17.2492	15.9138	8.92516	10.7423	0.651757	1.57108	2.34179e-06	2.16646e-05	0.787242	1.72577	1.35315e-08
MBNL1-AS1	4.47721	5.7908	2.96865	2.9776	6.16288	6.20084	2.56459	2.55342	0.643814	1.56245	1.12207e-05	8.99873e-05	1.30548	2.47166	1.21428e-18
SOBP	4.78259	8.09902	3.60974	3.76032	10.1938	9.59514	5.85029	4.44691	0.642732	1.56128	0.000743919	0.00383469	0.967342	1.95524	3.04275e-07
CEP85L	7.17944	7.39791	3.95949	4.58744	6.85379	6.49037	3.87832	4.48553	0.641048	1.55946	3.04428e-05	0.000222604	0.706996	1.6324	4.0719e-06
GBE1	25.2827	26.5146	15.3302	15.112	32.0129	29.5847	10.7082	14.4738	0.637582	1.55572	9.36472e-06	7.64038e-05	1.32633	2.50764	4.08096e-20
RASA1	7.7074	9.31076	5.11219	4.82268	7.23264	7.49246	4.30173	5.42703	0.637484	1.55561	8.04793e-06	6.64791e-05	0.633348	1.55116	1.04407e-05
PTPN22	8.29131	9.16525	4.99681	5.24369	8.68187	7.7473	4.41007	6.18991	0.635477	1.55345	0.000150913	0.000938196	0.668252	1.58915	7.41829e-05
BTN2A2	4.72369	4.28024	2.71113	2.6393	3.7789	2.90734	1.97776	2.00577	0.631338	1.549	0.00416568	0.0171339	0.776999	1.71356	0.000581682
NHSL1	2.72194	4.75917	2.32068	2.00075	4.03695	3.25334	1.72561	2.61029	0.628496	1.54595	0.0046811	0.0189575	0.789831	1.72887	0.000345809
SNAP29	16.3767	16.6534	9.43091	10.1525	14.5169	15.2944	8.26343	7.54198	0.625367	1.5426	3.23246e-05	0.00023453	0.946123	1.92669	3.51714e-10
KIF20A	49.7365	51.357	31.0127	29.0652	35.5057	35.054	21.2512	26.563	0.62306	1.54014	2.64216e-06	2.42056e-05	0.596859	1.51242	7.46644e-06
TLE4	30.8254	36.9001	20.9368	19.0971	32.7188	30.7232	17.6404	18.6169	0.620449	1.53735	1.78669e-07	2.03226e-06	0.838756	1.78851	2.10003e-12
TMEM9	10.0754	10.1776	6.15725	5.92586	8.00985	7.20434	4.40685	5.97404	0.617931	1.53467	0.000842098	0.00427064	0.585385	1.50044	0.00186901
MAGED2	17.0875	17.4803	10.5036	10.1755	13.2699	12.4982	7.29692	9.03927	0.613512	1.52998	6.04053e-05	0.000412508	0.690983	1.61438	8.44741e-06
RECK	1.71067	1.97671	1.16848	1.02564	1.7422	1.59396	0.87412	0.975941	0.613341	1.5298	0.00583662	0.0229011	0.883552	1.84491	8.20748e-05
AKAP13	15.2771	19.9971	10.3281	10.5252	17.1972	18.3649	8.36383	10.1087	0.613081	1.52952	1.18829e-06	1.15983e-05	0.980804	1.97357	7.92359e-15
CECR6	2.53313	3.78559	1.92562	1.79092	4.34818	4.20214	2.78025	2.58234	0.613024	1.52946	0.000389971	0.00217703	0.702976	1.62786	3.60268e-05
LMBR1L	13.906	18.7952	10.3122	9.1173	17.5178	16.1671	9.34177	8.41474	0.606272	1.52232	0.000122071	0.000777537	0.954895	1.93844	2.0048e-09
TRMT1L	18.9045	19.6663	11.6616	11.5121	15.2293	14.0765	7.51755	10.7669	0.605942	1.52197	0.000137919	0.00086554	0.71807	1.64498	6.8312e-06
BET1	10.9578	10.3799	6.59267	6.29456	10.5054	10.943	4.73202	6.85317	0.604064	1.51999	0.00211935	0.00950597	0.926511	1.90067	2.95157e-06
GALNT4	2.00935	2.14039	1.15217	1.34313	1.95631	1.90823	0.907664	1.01797	0.599503	1.51519	0.00113537	0.0055388	1.0385	2.05409	3.37313e-08
NXPE3	3.52031	4.94602	2.71198	2.33739	5.42688	5.16797	2.84994	2.90136	0.596959	1.51253	0.000131745	0.000831751	0.913013	1.88297	4.41073e-09
RWDD2A	2.1557	2.37223	1.50328	1.23263	2.93907	2.65998	1.11618	1.39956	0.594875	1.51034	0.00270754	0.0118111	1.18832	2.27887	2.63122e-09
TCP11L1	3.35202	4.84437	2.59652	2.29812	5.00763	4.77693	3.1236	2.89253	0.594193	1.50963	0.00146439	0.00690042	0.732325	1.66131	7.82288e-05
RP11-218M22.1	3.01033	3.81394	2.00033	2.09498	2.77516	2.49175	1.54648	1.70932	0.593312	1.50871	0.00421757	0.0173115	0.725305	1.65325	0.00069104
LLGL2	9.80191	9.92303	5.91023	6.05067	12.3855	13.5979	5.47815	6.2247	0.592507	1.50787	0.000983692	0.00488352	1.18531	2.27412	6.22976e-11
CHPF	4.17749	4.8989	2.85296	2.63959	4.71026	4.59258	2.76741	2.54705	0.588089	1.50325	0.00107074	0.00525878	0.837932	1.78749	3.31796e-06
ZNF449	1.89094	2.05923	1.1664	1.23049	2.30214	2.61344	0.971665	1.48355	0.587082	1.5022	0.010172	0.0366782	1.03793	2.05327	5.74285e-06
CHSY1	10.9523	11.8062	15.0292	16.1902	9.97049	10.9202	15.0561	17.0759	-0.588122	-1.50329	1.71688e-05	0.00013385	-0.586328	-1.50142	1.83853e-05
ZNF395	26.0925	17.9886	28.9596	32.8931	10.8769	10.8058	21.223	18.7655	-0.588831	-1.50403	0.0032819	0.0139444	-0.85462	-1.80828	2.16658e-05
SLC36A1	3.27022	5.32605	6.04503	5.61812	4.27934	4.30579	8.29232	6.27539	-0.599681	-1.51538	0.00149542	0.00702995	-0.735616	-1.66511	9.71893e-05
XAF1	11.3799	14.774	17.1011	18.7535	13.3682	12.3138	23.2761	23.558	-0.599855	-1.51556	2.81064e-06	2.56049e-05	-0.836433	-1.78563	5.6922e-11
P2RX7	4.15937	5.67462	7.00506	6.45692	4.12746	4.01048	5.95124	6.98873	-0.600435	-1.51617	2.03798e-05	0.000155628	-0.635558	-1.55354	6.98521e-06
KCNAB2	29.1446	37.6046	45.8571	45.9221	31.6	29.0937	49.2179	47.8077	-0.603476	-1.51937	1.65179e-07	1.89084e-06	-0.64761	-1.56657	1.96506e-08
TET3	3.17535	4.552	5.32619	5.27874	4.15735	3.92078	7.51248	6.47076	-0.607794	-1.52393	1.77988e-05	0.000138147	-0.764387	-1.69865	6.19742e-08
EEF2K	7.48398	8.77698	11.9428	10.756	6.84912	6.90897	12.1661	10.2482	-0.617969	-1.53471	1.11046e-05	8.91359e-05	-0.676281	-1.59802	1.60678e-06
ARHGAP23	3.16437	4.18518	4.9416	5.31677	4.37115	3.32563	8.62254	6.70324	-0.626623	-1.54395	0.000915885	0.00459664	-0.971606	-1.96102	2.3484e-07
HS6ST1	3.71607	3.74848	5.25696	5.3108	2.84333	2.77596	4.806	5.85279	-0.629742	-1.54729	7.5779e-05	0.000507424	-0.889286	-1.85226	3.06042e-08
LRRK1	4.94064	6.0218	7.66119	7.73189	6.2991	4.73166	9.16207	7.67148	-0.629917	-1.54748	7.85262e-05	0.000524104	-0.586891	-1.50201	0.000228986
RHOF	3.1686	4.457	6.05508	4.64556	3.43743	3.60056	6.00961	5.62538	-0.635809	-1.55381	0.000956447	0.00477046	-0.695486	-1.61943	0.000320089
SPON2	3.27704	3.15564	4.4321	4.76825	1.8823	2.19439	3.76871	3.44684	-0.642695	-1.56124	0.0119123	0.0418773	-0.802535	-1.74416	0.00262154
RP11-345J4.8	2.33051	3.30452	4.21906	3.74845	2.68721	2.34591	3.69128	4.58464	-0.647987	-1.56698	9.33523e-05	0.000612714	-0.684442	-1.60708	3.90161e-05
MYADM	4.37161	5.90436	8.3292	6.25929	6.65504	5.90227	13.8622	10.0279	-0.649088	-1.56818	0.000972751	0.0048413	-0.905758	-1.87353	3.3982e-06
CYB561	1.84319	2.37918	2.97126	3.02638	1.76013	1.87943	2.77635	3.61443	-0.651337	-1.57062	0.00248418	0.0109448	-0.778694	-1.71558	0.000313332
VDR	4.23441	5.34586	7.56439	6.16855	3.81051	3.79311	7.46701	7.0171	-0.659596	-1.57964	9.9708e-06	8.09059e-05	-0.899451	-1.86536	2.08031e-09
TRERF1	5.22897	7.60747	9.45346	8.93946	4.64272	4.81433	11.807	11.1168	-0.670662	-1.5918	9.16204e-07	9.11213e-06	-1.24693	-2.37336	8.39689e-20
RXRA	26.2824	28.2678	41.4661	38.6022	17.6583	18.3593	33.5251	33.916	-0.684281	-1.6069	1.34196e-08	1.81211e-07	-0.873031	-1.83151	5.16804e-13
EPHB2	1.42859	1.92141	2.49129	2.40503	0.525262	0.526036	1.62534	2.23178	-0.694163	-1.61795	0.000791843	0.00405137	-1.83859	-3.5766	7.03152e-17
DUSP7	5.25784	7.12054	9.04082	9.06392	8.07364	7.95126	15.6097	11.9231	-0.695774	-1.61975	2.04168e-05	0.000155843	-0.755321	-1.68801	3.14711e-06
P2RY8	27.1565	28.5525	41.1897	41.3275	23.1132	22.4824	40.5664	38.3715	-0.696345	-1.62039	2.04818e-08	2.68666e-07	-0.762306	-1.6962	8.63175e-10
NKD2	26.5998	33.2613	45.6521	42.6116	23.1713	21.9889	54.2406	42.4367	-0.701579	-1.62628	3.81782e-06	3.39674e-05	-1.07235	-2.10286	1.94624e-12
MAN1C1	1.09383	1.28432	1.68118	1.83288	1.16324	0.853261	1.72407	1.59359	-0.703715	-1.62869	0.00441591	0.018014	-0.694531	-1.61836	0.0051342
SERINC5	3.56207	4.15761	5.40033	6.04405	2.42477	2.43663	6.00555	5.44649	-0.705636	-1.63086	3.63135e-06	3.25186e-05	-1.20773	-2.30973	4.98566e-15
WNT7B	7.26794	12.4496	13.7348	15.7469	7.66171	5.99315	29.9907	19.6248	-0.744001	-1.67481	0.00041041	0.0022755	-1.84406	-3.5902	1.98975e-18
NFIX	3.79082	7.09747	7.78897	8.52254	5.47565	4.98813	12.3994	8.55933	-0.753283	-1.68562	0.000458452	0.00250636	-0.980212	-1.97276	4.72528e-06
PACSIN3	2.27903	2.77587	3.79174	3.94656	2.18381	1.72053	3.0488	3.6106	-0.754766	-1.68736	0.000851024	0.00430858	-0.739884	-1.67004	0.00131553
CSPG4	3.14234	3.57442	5.23702	5.11875	2.85797	2.8374	8.19648	7.98883	-0.759981	-1.69347	1.6027e-09	2.50223e-08	-1.47658	-2.78288	7.82547e-32
LPO	5.67906	6.44625	9.07036	9.62567	6.05907	6.26811	9.67667	9.37635	-0.761226	-1.69493	2.77379e-07	3.05595e-06	-0.596898	-1.51246	5.54198e-05
PLXNA1	3.46992	3.43128	5.644	5.12241	3.87789	3.6011	6.55044	6.47292	-0.768594	-1.70361	7.47168e-08	9.03877e-07	-0.770443	-1.70579	6.18847e-08
RAB11FIP3	6.62032	9.69916	12.2692	12.7255	5.40277	4.77175	12.9721	12.5691	-0.768628	-1.70365	2.13046e-07	2.39136e-06	-1.29872	-2.4601	4.87707e-18
RP11-43F13.3	0.466407	0.921238	1.00805	1.10069	0.609306	0.574619	1.96065	1.32301	-0.772541	-1.70828	0.0107137	0.0383227	-1.44223	-2.7174	1.6935e-06
STON1	0.939364	1.06556	1.65213	1.48606	1.07413	0.847153	2.22708	2.34456	-0.782239	-1.7198	6.90616e-05	0.000465932	-1.22603	-2.33922	3.08705e-10
LARP1	36.0469	48.3812	66.418	64.9844	48.8099	46.0572	86.9083	67.9752	-0.785026	-1.72312	4.33922e-08	5.41404e-07	-0.682395	-1.6048	1.89819e-06
TMEM86B	0.80111	1.34695	1.65987	1.65211	0.960867	0.982051	1.89798	1.90232	-0.7859	-1.72417	0.012345	0.0431399	-0.937438	-1.91512	0.00285211
TNFRSF13C	0.837327	1.44223	1.80133	1.7219	1.24365	1.03675	2.39676	1.77954	-0.788452	-1.72722	0.00104781	0.00515606	-0.846589	-1.79824	0.000412543
PDP2	4.12941	5.18924	8.22859	6.56339	5.04354	5.04267	9.11264	10.0179	-0.806372	-1.74881	4.48556e-08	5.57331e-07	-0.890587	-1.85393	1.06171e-09
INPP5D	20.5503	23.9634	36.1812	34.7064	28.4256	24.9883	42.9665	42.9854	-0.807961	-1.75073	2.01573e-12	4.48576e-11	-0.657023	-1.57683	9.99329e-09
NAT8L	2.50132	4.43936	5.78727	5.1147	3.26742	3.241	9.54033	6.64382	-0.816232	-1.7608	5.33175e-05	0.000367048	-1.29081	-2.44666	1.51885e-10
SPNS2	7.92142	7.71232	13.1127	12.4755	4.97444	4.47832	13.0621	12.707	-0.836004	-1.7851	2.48416e-08	3.22507e-07	-1.41769	-2.67158	7.83021e-21
KCNG1	2.81968	3.64386	5.35935	5.10667	4.48927	3.90721	7.04695	6.20241	-0.838518	-1.78821	1.13675e-05	9.10009e-05	-0.629935	-1.54749	0.000793598
EGR1	0.535528	1.00397	1.12841	1.3228	0.833217	0.690939	2.2058	1.21034	-0.838669	-1.7884	0.0101182	0.0365064	-1.14533	-2.21196	0.000405114
MEF2D	17.6792	28.6173	37.335	36.8037	31.8162	30.7712	58.9951	41.7657	-0.839331	-1.78922	1.73328e-06	1.64084e-05	-0.664023	-1.5845	0.000151361
CD300A	3.32952	2.76342	4.9567	5.10713	1.84631	1.8175	2.73769	3.38407	-0.839385	-1.78929	0.000324378	0.00185128	-0.706648	-1.63201	0.00368849
SLC7A5	25.4315	35.0815	51.4238	46.5475	30.9024	31.6708	61.9846	55.4419	-0.843403	-1.79428	7.45821e-11	1.38282e-09	-0.879208	-1.83937	1.10888e-11
LPCAT1	17.8095	20.7048	31.9264	31.3289	15.4706	13.4023	24.4571	25.6716	-0.852415	-1.80552	3.99007e-13	9.72619e-12	-0.76607	-1.70063	9.3367e-11
IRF5	3.51593	5.08499	7.37823	6.62093	3.84198	3.38624	6.1322	6.13894	-0.853551	-1.80694	5.57627e-07	5.77376e-06	-0.733623	-1.66281	1.96706e-05
NPDC1	3.19159	4.43266	6.51343	5.9792	4.34105	3.85915	8.57246	6.85098	-0.859221	-1.81406	1.82641e-05	0.000141134	-0.883749	-1.84516	9.6605e-06
FOXRED2	3.09466	5.10838	7.22376	6.2293	4.03111	3.9238	9.43246	6.86001	-0.871533	-1.82961	1.27605e-05	0.000101246	-1.00994	-2.01383	4.11798e-07
S1PR5	2.53841	2.39334	4.2689	4.07238	1.89472	2.12221	3.14817	3.7344	-0.880403	-1.84089	4.47523e-05	0.00031388	-0.744815	-1.67576	0.000678942
CTD-2562J17.6	2.71026	3.0707	4.79139	4.90796	2.53588	2.48322	6.00362	6.15928	-0.883087	-1.84432	2.32167e-07	2.59135e-06	-1.24593	-2.37171	3.15516e-13
DKK2	1.01825	1.13291	2.0053	1.63519	1.47114	0.934712	1.66233	2.91202	-0.890434	-1.85373	0.0022136	0.00986689	-0.896943	-1.86212	0.00175012
ICAM2	5.05098	6.0946	10.1208	8.73701	6.29021	6.33387	9.76309	10.2123	-0.895794	-1.86063	1.16322e-06	1.13788e-05	-0.629051	-1.54655	0.000587425
CDK5R1	0.419634	0.616249	0.892429	0.84492	0.431789	0.433576	0.830749	0.865258	-0.896058	-1.86097	0.00067996	0.0035407	-0.938692	-1.91679	0.000440297
TNFSF14	0.614688	0.925232	1.19726	1.37888	0.757126	0.762314	1.6483	1.61242	-0.900887	-1.86721	0.000338237	0.00192302	-1.06812	-2.0967	1.97762e-05
TRG-AS1	1.92507	2.14831	3.70716	3.24594	1.82095	1.41437	2.28291	2.9179	-0.905069	-1.87263	0.000216575	0.00129424	-0.657971	-1.57786	0.00846054
JUNB	14.4964	15.5393	26.9168	24.9262	19.4488	18.4452	30.656	29.3717	-0.918387	-1.89	5.86206e-12	1.22815e-10	-0.634014	-1.55188	1.78604e-06
KIF21B	6.24804	8.58257	13.0487	12.2808	11.765	11.3498	20.3985	16.8662	-0.920298	-1.89251	4.95971e-11	9.41031e-10	-0.662632	-1.58297	2.00648e-06
UTP4	8.60281	16.857	20.9669	21.823	15.8674	15.4852	33.6107	29.733	-0.921495	-1.89408	7.365e-07	7.44489e-06	-0.986537	-1.98142	1.01316e-07
FUT4	8.63633	10.9481	16.9694	16.6535	10.0315	10.0792	15.1721	16.5435	-0.922371	-1.89523	2.34895e-16	8.28943e-15	-0.624271	-1.54143	2.87005e-08
MNT	1.672	2.44398	3.78907	3.30633	2.5331	1.82507	5.87995	3.68281	-0.93646	-1.91383	0.00010441	0.00067685	-1.1179	-2.17031	3.09408e-06
NOTCH1	4.14326	6.34896	8.93744	9.21577	7.44857	7.81483	13.6287	10.2705	-0.947193	-1.92812	1.17376e-08	1.59582e-07	-0.621207	-1.53816	0.000174844
USP31	4.29461	6.63763	9.36015	9.54886	5.98576	5.91684	10.3913	11.0536	-0.947334	-1.92831	2.09657e-12	4.64256e-11	-0.817129	-1.7619	1.26528e-09
S1PR3	0.935363	1.20895	1.80979	1.93593	1.44896	1.58008	2.44334	2.58399	-0.950504	-1.93255	2.32509e-07	2.59193e-06	-0.697312	-1.62148	0.000105848
SLC7A1	9.15253	14.7134	21.1935	20.1828	18.1967	17.9997	30.6856	26.8482	-0.953056	-1.93597	1.21557e-10	2.19686e-09	-0.640641	-1.55902	1.4226e-05
ANXA8	1.01056	1.39203	2.15821	2.06427	0.901891	0.846317	1.77945	2.22724	-0.957224	-1.94157	0.000356245	0.00201134	-1.16424	-2.24115	2.09847e-05
PIEZO1	28.3835	32.9073	55.8704	53.1818	31.0323	32.7847	53.4379	45.7919	-0.967455	-1.95539	1.82526e-13	4.65206e-12	-0.608267	-1.52443	3.6982e-06
PER1	1.54521	1.96288	2.72499	3.49544	2.18012	1.65476	4.93712	4.45491	-0.96839	-1.95666	4.6896e-06	4.06697e-05	-1.26912	-2.41015	8.9711e-10
TNPO2	24.0543	29.8769	49.079	46.8223	32.2504	30.3913	50.7955	48.7757	-0.9715	-1.96088	3.55911e-17	1.36359e-15	-0.6392	-1.55747	2.90485e-08
AC073046.25	3.35142	5.45761	8.58502	7.01823	6.51493	5.35469	13.9713	10.1703	-0.977729	-1.96936	0.00602209	0.0235565	-1.00019	-2.00026	0.0037088
RCOR2	1.06198	1.16719	1.90923	2.10701	1.24867	1.01563	1.99214	2.34667	-0.984545	-1.97869	3.39592e-05	0.000245494	-0.907793	-1.87617	0.000133497
WDR4	5.72749	9.7396	13.7365	14.1179	9.52839	9.23532	21.5973	15.2756	-1.01096	-2.01526	4.95846e-07	5.19419e-06	-0.95051	-1.93256	1.92003e-06
PSTPIP2	2.67314	3.90376	5.82096	6.13553	3.36251	3.48076	5.23211	6.06349	-1.01312	-2.01827	1.61832e-09	2.5222e-08	-0.688466	-1.61157	4.01755e-05
CACNB3	1.95583	3.16025	4.18232	5.06736	2.63609	3.64868	5.63901	5.29422	-1.01455	-2.02027	2.77257e-05	0.000205326	-0.769109	-1.70422	0.00147695
ST3GAL4-AS1	1.44518	2.11306	3.61676	2.93804	1.39839	1.57965	2.97305	2.83003	-1.0283	-2.03962	3.58801e-05	0.000257198	-0.931134	-1.90677	0.000224953
HOMER3	52.9721	55.6202	100.902	102.73	57.719	57.0074	85.729	101.43	-1.03708	-2.05206	2.0353e-16	7.28311e-15	-0.671435	-1.59266	1.02062e-07
GNA15	43.1646	37.5953	76.7579	76.6742	40.503	38.9522	55.4565	68.583	-1.042	-2.05907	1.38441e-11	2.7957e-10	-0.607442	-1.52356	8.24771e-05
FOXF2	0.795877	1.09356	1.80314	1.71568	1.13718	1.04654	1.99878	2.10942	-1.04327	-2.0609	4.86787e-05	0.000339027	-0.879444	-1.83967	0.000512531
TMEM201	1.96666	3.4686	5.16413	4.90333	3.59234	3.41537	7.43795	5.31271	-1.05422	-2.0766	4.59533e-07	4.845e-06	-0.83929	-1.78917	5.2103e-05
IL6R	26.442	24.8196	50.7714	47.6051	23.3599	26.6853	43.9865	41.9384	-1.06169	-2.08738	5.16968e-13	1.23989e-11	-0.748073	-1.67955	3.68324e-07
HLA-DOB	1.50837	2.40739	3.81034	3.5368	2.40118	2.2809	3.57586	4.14349	-1.06211	-2.08799	1.55299e-05	0.000121709	-0.688338	-1.61143	0.0046838
ADRB2	1.0698	1.19568	2.12321	2.18878	0.859646	0.83719	1.35491	1.42141	-1.06387	-2.09053	5.50697e-07	5.71512e-06	-0.677985	-1.5999	0.00203989
OSM	1.42188	1.2215	2.68127	2.40647	1.31886	1.41951	2.48226	2.2696	-1.06779	-2.09622	0.000177862	0.00108834	-0.761965	-1.6958	0.00741765
RIN1	3.86354	4.27794	8.13782	7.58928	3.88989	3.61221	7.38857	7.56924	-1.08317	-2.11869	2.15009e-12	4.74932e-11	-0.964007	-1.95072	5.04816e-10
ABCA2	10.15	14.1423	24.5213	22.079	14.5205	15.4523	29.9606	23.8425	-1.08865	-2.12675	4.39025e-13	1.06437e-11	-0.817207	-1.76199	5.29954e-08
KLF11	1.06925	1.6898	2.8385	2.52261	1.77241	1.80235	3.21578	2.63175	-1.11607	-2.16756	7.67446e-08	9.24656e-07	-0.678778	-1.60078	0.000953637
SLC22A23	1.59597	2.12438	3.56198	3.73786	2.01598	1.90197	3.25686	3.40534	-1.11724	-2.16932	2.27608e-10	3.97304e-09	-0.734675	-1.66402	1.89574e-05
ANKRD27	15.283	18.5285	34.4255	32.4832	19.2858	18.4429	28.6789	33.3105	-1.12399	-2.17949	8.29962e-23	5.01678e-21	-0.682732	-1.60518	2.32323e-09
MROH7	0.157828	0.324195	0.427105	0.510018	0.188959	0.206742	0.414662	0.542241	-1.12826	-2.18595	0.00679121	0.0260692	-1.24381	-2.36824	0.00329166
RP5-984P4.6	0.19797	0.391703	0.625575	0.528319	0.24269	0.245807	0.715181	0.626176	-1.13269	-2.19267	0.001857	0.0084759	-1.42745	-2.6897	9.68869e-05
FAM53B	8.7552	9.21687	18.7533	17.8707	9.08091	9.21274	15.1559	16.7712	-1.15661	-2.22932	2.14417e-20	1.08987e-18	-0.770149	-1.70545	7.34693e-10
CACNB1	2.22377	3.20971	5.24984	5.66853	3.55081	3.23915	6.34951	6.45369	-1.15917	-2.23329	5.21813e-10	8.71735e-09	-0.884603	-1.84626	1.60322e-06
SLC16A9	1.89776	2.29878	4.19609	4.34907	1.70516	1.61422	2.44761	3.73022	-1.16584	-2.24364	1.96609e-09	3.0247e-08	-0.857675	-1.81212	1.31476e-05
ITPRIPL1	1.01068	1.12088	2.39037	1.98058	1.1293	1.21302	1.94357	1.93847	-1.16779	-2.24668	5.27209e-07	5.4842e-06	-0.692111	-1.61565	0.00278801
THRA	3.02717	3.43036	6.75286	6.5585	3.43189	3.68178	6.03346	6.34187	-1.17866	-2.26367	2.58436e-15	8.11216e-14	-0.766798	-1.70149	2.639e-07
SLC29A2	2.81181	3.36553	6.2387	6.57791	2.92182	2.82028	5.90896	5.25825	-1.19238	-2.28529	3.42136e-12	7.37529e-11	-0.930317	-1.90569	7.02463e-08
HUNK	0.33159	0.469082	1.0411	0.622562	0.304104	0.212355	0.719632	0.598978	-1.19664	-2.29206	4.82435e-05	0.000336389	-1.32669	-2.50827	1.09933e-05
TSPAN32	3.03996	3.24088	6.94035	6.27587	3.03232	3.9913	5.74207	5.58093	-1.20496	-2.3053	4.86706e-07	5.11042e-06	-0.659186	-1.57919	0.00552156
RP4-564F22.2	7.14746	10.0026	19.0409	16.7489	13.0243	12.9188	28.709	21.2188	-1.21021	-2.31372	1.03406e-10	1.88597e-09	-0.91958	-1.89156	6.75925e-07
RHBDF2	1.55232	2.38708	3.82345	4.44602	2.28197	2.79368	5.17765	4.39066	-1.22672	-2.34034	2.4782e-07	2.75062e-06	-0.884068	-1.84557	0.000170551
FLNC	1.37155	1.26616	2.96556	2.75314	1.27328	1.42296	2.49878	2.44713	-1.24014	-2.36222	2.86586e-13	7.13156e-12	-0.843394	-1.79427	6.51586e-07
SHANK1	5.46309	7.32708	13.4552	14.0077	8.03508	7.29681	15.6926	15.2698	-1.24723	-2.37385	2.03657e-17	8.04781e-16	-0.985155	-1.97953	1.17387e-11
TNFRSF10A	5.07937	5.46203	12.2092	10.7443	6.25141	6.48056	9.55564	10.2894	-1.25376	-2.38462	3.08544e-16	1.07612e-14	-0.608073	-1.52422	7.11265e-05
UNC5B	0.445782	0.527296	1.04029	1.07477	0.458803	0.477157	1.38108	1.44369	-1.25764	-2.39105	6.23142e-10	1.02948e-08	-1.56059	-2.94974	1.07025e-14
REPIN1	12.5438	13.7876	29.2141	28.211	13.4036	11.6196	23.3307	23.3505	-1.25813	-2.39185	1.17791e-21	6.54506e-20	-0.870403	-1.82817	4.44837e-11
CISH	3.05316	4.32258	8.39938	7.52045	5.76949	6.09833	11.1052	9.62263	-1.25851	-2.39249	3.72705e-14	1.01498e-12	-0.775323	-1.71157	1.96773e-06
SH2D4A	1.70498	1.23566	3.094	3.36578	1.4473	1.49191	2.52891	2.95738	-1.25873	-2.39285	7.9235e-07	7.9779e-06	-0.866672	-1.82345	0.000635401
ZNF512B	1.02843	1.4439	2.68361	2.66544	1.70639	1.62209	2.69269	2.43364	-1.262	-2.39829	5.44367e-14	1.46244e-12	-0.593869	-1.50929	0.000351741
ADAMTS14	0.093168	0.133353	0.276778	0.215222	0.145894	0.175483	0.303561	0.464852	-1.2644	-2.40228	0.00281635	0.0122158	-1.21875	-2.32745	0.00266916
PODXL	0.556404	0.787412	1.61607	1.30086	0.742725	0.900214	1.66857	1.34482	-1.26699	-2.40658	5.44111e-08	6.70933e-07	-0.843765	-1.79473	0.000262016
CTA-384D8.28	0.469079	0.974904	1.70982	1.4109	0.936488	1.21458	2.74866	2.00008	-1.27867	-2.42615	0.00251767	0.0110787	-1.11176	-2.1611	0.00623027
CCR2	3.05297	3.1797	7.19859	6.70378	1.26488	1.03996	5.14682	6.63904	-1.28702	-2.44024	5.2865e-12	1.11409e-10	-2.32151	-4.99856	1.71864e-31
FCHO1	4.91506	5.99835	12.8215	11.4305	6.98963	7.48813	13.7825	12.8414	-1.2911	-2.44715	1.6283e-16	5.8737e-15	-0.847977	-1.79997	3.81305e-08
RHOBTB1	0.25987	0.358747	0.736154	0.636676	0.276776	0.229213	0.388701	1.208	-1.29859	-2.45989	0.00210173	0.00944353	-1.58523	-3.00056	0.000185118
ARRB1	11.2544	14.9575	29.67	29.1455	15.4764	15.0288	32.5639	29.8326	-1.31203	-2.48291	1.69331e-23	1.07056e-21	-1.00308	-2.00427	1.81709e-14
JPH2	0.390177	0.446338	1.03846	0.861547	0.541112	0.5125	0.96467	0.868816	-1.31802	-2.49323	1.47106e-06	1.40825e-05	-0.769308	-1.70445	0.00438367
RNF44	3.5569	5.74489	10.6925	10.1201	5.57448	5.69202	14.483	9.79066	-1.31923	-2.49534	1.17359e-10	2.12744e-09	-1.08425	-2.12027	9.81136e-08
PDZD7	2.24428	2.20091	5.21905	5.04414	2.70527	2.57183	5.44628	5.48472	-1.33608	-2.52464	3.1638e-13	7.81861e-12	-1.019	-2.02651	2.03682e-08
SHISA2	2.92115	2.83877	6.9668	6.38694	1.2931	1.30555	4.11382	4.47286	-1.33841	-2.52872	2.10342e-14	5.86206e-13	-1.69432	-3.23625	3.32226e-20
USP36	4.84136	8.00328	14.3664	14.8224	9.93466	10.9749	19.6596	18.0715	-1.34504	-2.54038	2.96658e-16	1.03871e-14	-0.821483	-1.76722	4.37307e-07
AQP3	3.0727	3.48873	7.65242	7.54803	3.97215	4.00917	7.31231	7.08529	-1.34801	-2.5456	5.97918e-15	1.79797e-13	-0.81941	-1.76468	1.82614e-06
GK	9.021	9.04398	21.0933	21.1292	9.30799	9.61771	13.0611	16.6032	-1.3523	-2.55319	1.24924e-19	5.85116e-18	-0.612422	-1.52882	4.05273e-05
CCND2	14.3961	19.031	38.3167	38.9736	29.8946	28.6993	43.7372	46.7024	-1.35515	-2.55823	1.62732e-35	2.07972e-33	-0.594271	-1.50971	4.36236e-08
MAT2A	30.2077	43.9203	87.5597	83.5335	49.6036	49.7156	78.9665	79.4196	-1.3588	-2.56472	2.80554e-28	2.47275e-26	-0.642081	-1.56058	1.77622e-07
ERLIN1	32.1824	39.2898	84.4666	82.4176	42.2018	42.356	59.5774	71.77	-1.36343	-2.57296	1.35358e-32	1.50424e-30	-0.600238	-1.51597	1.66897e-07
PRKY	2.21515	2.0036	5.29964	4.68867	3.29734	3.93659	7.46148	4.87147	-1.367	-2.57933	4.60503e-08	5.71778e-07	-0.744247	-1.6751	0.00256791
RP4-673D20.3	0.704382	1.46743	2.33792	2.67846	1.01283	1.19792	2.67329	2.23498	-1.37719	-2.59763	0.000273174	0.00159154	-1.13481	-2.19589	0.00270727
CDKL1	3.06278	3.19201	7.6596	7.24244	3.64495	4.67465	9.28523	5.6093	-1.37804	-2.59915	1.62521e-06	1.54344e-05	-0.807476	-1.75015	0.00453122
KLF16	3.90528	4.55407	10.4504	9.54986	5.47546	5.1095	15.4674	9.79915	-1.37812	-2.59929	5.45452e-12	1.14545e-10	-1.23429	-2.35266	5.01675e-10
FBRSL1	9.52036	15.4774	32.49	26.7327	13.9753	16.0723	36.3295	28.0338	-1.40231	-2.64325	1.13388e-13	2.95303e-12	-1.07275	-2.10343	1.26958e-08
ZNF296	0.336134	0.717217	1.31351	1.1771	0.700615	0.898187	2.7657	1.44954	-1.40803	-2.65374	0.000614187	0.00324447	-1.37487	-2.59345	0.00053087
TEF	0.689333	0.775274	1.73236	1.81883	0.787845	0.682409	1.30963	1.44827	-1.41375	-2.66428	2.96019e-11	5.78524e-10	-0.876211	-1.83555	4.30385e-05
TGIF2-C20orf24	2.51205	3.66509	8.58347	6.32569	3.54921	3.42637	7.04752	6.33275	-1.41944	-2.67481	1.66354e-08	2.22286e-07	-0.911375	-1.88084	0.000275015
HSH2D	0.999112	1.1745	2.52967	2.83132	1.49982	1.60797	2.62351	2.76397	-1.44064	-2.71441	1.81593e-08	2.41207e-07	-0.760008	-1.6935	0.00251774
DOK3	3.93746	5.04818	10.5261	12.1287	8.66017	7.45633	20.3209	13.6059	-1.47787	-2.78537	1.1557e-12	2.64759e-11	-1.05266	-2.07435	2.38566e-07
XPO5	15.3348	20.7407	44.3722	46.5349	25.6094	34.4635	50.2092	48.9748	-1.48109	-2.79159	3.35109e-22	1.9279e-20	-0.689368	-1.61258	6.32823e-06
SOX12	0.854152	1.1181	2.54247	2.44481	1.60229	1.54915	3.89992	2.07065	-1.4828	-2.7949	5.14115e-09	7.47242e-08	-0.902898	-1.86982	0.000309096
PELI3	3.29428	2.64068	7.91604	7.4905	4.08493	3.33265	6.60547	7.16037	-1.49105	-2.81094	2.43454e-14	6.74285e-13	-0.861976	-1.81753	9.74469e-06
POLR3H	4.93729	6.12282	14.3725	13.8387	8.05196	8.11646	13.2946	11.9425	-1.49178	-2.81235	3.12504e-25	2.21001e-23	-0.612772	-1.52919	1.83856e-05
VIT	0.835577	0.897152	2.30434	2.14884	0.966767	1.05907	1.67785	1.85537	-1.4948	-2.81824	3.91302e-07	4.17731e-06	-0.770498	-1.70586	0.00789724
TCF23	0.146041	0.1711	0.506959	0.329739	0.127719	0.079899	0.244528	0.353348	-1.5133	-2.85463	0.000403757	0.00224348	-1.49609	-2.82078	0.000755164
RP6-99M1.2	0.709346	1.08714	2.35388	2.26144	1.13302	0.950401	1.7359	2.04985	-1.51341	-2.85484	3.71035e-07	3.98234e-06	-0.829935	-1.7776	0.00528928
RP11-358M11.2	1.2488	2.76936	4.75395	5.32857	2.04208	2.07429	5.12911	4.21215	-1.51413	-2.85627	8.43032e-08	1.01028e-06	-1.15139	-2.22128	5.3044e-05
FBXO41	0.943415	1.37201	2.98179	3.01381	1.55604	1.56594	3.68384	3.20674	-1.52287	-2.87363	5.5587e-18	2.28635e-16	-1.11363	-2.1639	1.30828e-10
GLT25D1	27.663	34.1071	84.54	77.9801	42.4128	39.8584	66.0692	68.0352	-1.53586	-2.89961	6.29018e-45	1.33981e-42	-0.67403	-1.59552	6.33371e-10
SLC1A3	1.32171	1.51824	3.80576	3.71162	1.48279	2.20981	2.98822	3.77356	-1.54212	-2.91223	3.31252e-10	5.66071e-09	-0.838528	-1.78822	0.000474309
SEMA7A	1.25385	1.52066	3.63466	3.77319	3.5154	2.94836	5.66582	5.39149	-1.5569	-2.9422	5.1374e-17	1.94742e-15	-0.746681	-1.67793	2.27402e-05
TRIM14	2.00427	2.87787	6.80902	6.12913	3.46629	3.30857	8.42433	6.44619	-1.55823	-2.94492	6.64618e-18	2.72113e-16	-1.10762	-2.1549	6.17657e-10
PPARGC1B	1.18433	2.37809	4.83934	4.53654	3.42178	2.87922	5.51792	5.15917	-1.57129	-2.97171	3.36669e-16	1.17121e-14	-0.733885	-1.66311	0.000110218
TMEM120B	1.97574	2.07867	5.24193	5.75027	2.74954	3.04915	4.9561	4.73615	-1.57131	-2.97174	6.4587e-22	3.65693e-20	-0.709379	-1.6351	1.16696e-05
ST3GAL4	7.79119	8.4149	22.5667	22.2118	7.0391	8.14377	21.2154	22.8122	-1.59983	-3.03107	8.85568e-25	6.09407e-23	-1.50239	-2.83311	6.28902e-22
MTSS1L	9.17054	10.3576	28.4972	25.713	14.6024	12.2611	27.2426	26.2557	-1.60738	-3.04698	3.27573e-32	3.57374e-30	-0.966088	-1.95354	9.45615e-13
ADCK3	13.1323	14.5319	39.7057	37.251	20.6755	19.9926	31.3708	36.1371	-1.60892	-3.05024	1.63161e-40	2.70304e-38	-0.697559	-1.62176	6.57084e-09
CAMKK2	13.2362	17.9657	44.009	42.2001	27.1127	26.9387	42.8155	40.1333	-1.61348	-3.0599	2.04113e-40	3.31998e-38	-0.588246	-1.50342	1.09261e-06
TRPM2	4.28747	6.25797	14.5243	14.5666	9.02583	8.32896	13.572	14.7081	-1.61693	-3.06722	1.27026e-32	1.42046e-30	-0.672721	-1.59408	5.29921e-07
TIFAB	1.11017	1.04455	3.13748	2.96911	0.970943	1.02706	2.88691	3.48173	-1.62683	-3.08835	5.5927e-20	2.7415e-18	-1.63771	-3.11171	3.75432e-20
APOL4	1.13283	2.03911	4.40238	4.30146	2.8503	1.95816	4.09627	4.79147	-1.62734	-3.08944	1.38935e-12	3.1546e-11	-0.863856	-1.8199	0.000153196
E2F5	0.914336	1.08438	2.74634	2.8666	1.68628	1.6292	2.81845	3.56366	-1.62852	-3.09195	3.29339e-10	5.6334e-09	-0.910692	-1.87995	0.000268734
HK2	4.05938	2.54251	9.36969	9.7525	4.11302	3.84015	9.12316	9.03949	-1.62925	-3.09353	2.95991e-14	8.13498e-13	-1.16143	-2.23679	5.76631e-08
AMPD2	3.7925	4.07993	11.9874	10.2952	4.95792	5.10147	10.2033	9.19524	-1.63218	-3.0998	1.46997e-23	9.3597e-22	-0.917242	-1.8885	1.69148e-08
RP5-1180D12.1	1.34758	1.67047	4.48725	4.04502	2.65878	2.45568	4.09678	4.05262	-1.6434	-3.12401	4.05658e-14	1.0997e-12	-0.641144	-1.55956	0.00234051
RP11-800A3.4	5.87287	8.65697	20.5201	20.411	7.11649	6.57484	20.5002	19.1771	-1.64688	-3.13155	8.82446e-33	9.93002e-31	-1.5063	-2.8408	1.1773e-27
P2RY2	9.82489	13.3732	33.0921	32.8562	11.2894	11.4814	31.8829	29.5833	-1.65463	-3.14842	8.13407e-37	1.1195e-34	-1.40281	-2.64416	6.53754e-27
PPRC1	5.03076	7.03841	17.0368	17.2399	10.5181	11.1156	22.3222	17.7106	-1.65539	-3.15009	4.96325e-27	4.03647e-25	-0.861097	-1.81642	1.6642e-08
WI2-87327B8.2	1.34556	1.62512	4.28617	4.21015	2.21352	2.00211	4.83544	5.07288	-1.65569	-3.15073	3.03872e-06	2.75424e-05	-1.20175	-2.30019	0.000442049
RP11-556O5.3	1.40337	1.78062	4.80598	4.45267	2.70274	2.47119	3.81565	4.93539	-1.67909	-3.20227	6.4909e-11	1.20974e-09	-0.723459	-1.65114	0.00364817
SRM	12.6606	21.3463	51.4627	46.0936	33.9828	34.1569	67.7491	45.1674	-1.68153	-3.20769	2.12825e-17	8.38736e-16	-0.70624	-1.63155	0.000328954
RASD1	0.962289	0.887377	2.93252	2.51533	1.12557	1.03078	2.07724	1.96261	-1.68246	-3.20976	2.21102e-09	3.36964e-08	-0.87566	-1.83485	0.00184826
SOX18	0.547382	1.00532	2.33026	2.15145	1.37538	1.26367	4.77315	2.66189	-1.6908	-3.22836	1.69363e-07	1.93502e-06	-1.4743	-2.77849	2.1405e-06
SLC25A19	9.91519	9.28687	29.1331	27.9856	14.1136	14.6167	23.2287	27.8509	-1.69507	-3.23792	8.38324e-27	6.63686e-25	-0.79456	-1.73455	4.27812e-07
KAZN	0.726564	1.17558	3.05363	2.55492	1.76031	1.51813	3.88979	2.2081	-1.71702	-3.28757	1.99381e-10	3.51461e-09	-0.872293	-1.83057	0.000973859
MAST1	0.204114	0.503242	1.0821	0.928311	0.533941	0.39444	1.87902	0.695668	-1.71832	-3.29053	0.000902117	0.00453772	-1.43026	-2.69495	0.00468982
EMILIN1	1.5217	1.46266	4.81992	4.25566	2.56165	2.09885	3.8779	4.1234	-1.73019	-3.31772	1.99431e-17	7.92937e-16	-0.751161	-1.68315	0.000175254
RP11-16P6.1	0.152742	0.264737	0.637409	0.603333	0.262811	0.305036	0.514719	0.708917	-1.7346	-3.32788	2.84798e-05	0.000210302	-1.06535	-2.09267	0.00829296
NTSR1	2.22892	3.14543	8.35957	7.78729	3.52628	3.59477	12.1445	9.31259	-1.73584	-3.33074	3.96337e-24	2.59753e-22	-1.56542	-2.95963	2.41604e-20
NRROS	3.34166	4.89169	12.3759	12.4152	5.98579	5.64167	15.0725	12.0874	-1.74223	-3.34553	7.72598e-25	5.35788e-23	-1.19729	-2.29309	8.2086e-13
CXorf21	14.1427	14.2145	45.7983	42.3574	16.1942	15.9857	27.4004	41.1427	-1.76221	-3.39218	1.87625e-26	1.4285e-24	-1.05115	-2.07219	2.15498e-10
FAM86B1	0.680517	0.822235	2.45046	2.16762	1.01777	0.873746	1.83596	2.87789	-1.76306	-3.39416	4.93731e-06	4.26756e-05	-1.28505	-2.43691	0.000579472
SLC9C2	0.584698	0.343082	1.85072	1.11018	0.275961	0.182874	0.723415	1.14125	-1.78759	-3.45237	0.000724905	0.00374747	-2.01862	-4.05197	0.000273481
NEUROG3	1.04557	1.03065	3.67957	3.0291	1.4051	0.957094	2.45748	2.29519	-1.81925	-3.52899	2.3756e-09	3.59901e-08	-0.981638	-1.97471	0.00130087
RP11-266K4.9	1.57374	2.02316	5.307	6.56533	2.88144	3.48612	5.67753	5.68942	-1.87032	-3.65614	5.07056e-09	7.38365e-08	-0.806239	-1.74865	0.00828335
ZNF556	1.39874	2.05249	5.6493	5.74492	2.50539	2.02702	3.61909	3.92047	-1.8747	-3.66726	1.32714e-24	8.96042e-23	-0.70485	-1.62998	0.000101638
GEMIN5	5.13931	5.86358	18.2584	18.5837	9.6525	9.38548	14.165	16.2681	-1.87927	-3.67889	5.63795e-56	1.73921e-53	-0.643207	-1.5618	5.50696e-08
IL15RA	0.748403	1.38997	3.75473	3.35765	1.90704	2.63943	3.73859	4.44655	-1.89716	-3.7248	1.47013e-10	2.63299e-09	-0.813982	-1.75806	0.00403495
SLC19A1	5.28502	6.8488	20.5262	20.4614	11.6406	10.9254	21.2642	18.4867	-1.90025	-3.73277	5.30825e-42	9.59345e-40	-0.789264	-1.72819	9.96745e-09
FAM216A	6.88162	5.689	22.5442	21.2138	11.2745	10.4835	15.0387	20.6665	-1.91588	-3.77344	6.54721e-24	4.2443e-22	-0.67817	-1.60011	0.000308055
POLR1B	9.94728	12.7957	38.7298	40.0612	19.9264	18.6663	33.1554	38.3929	-1.93627	-3.82715	1.63584e-58	5.7389e-56	-0.857314	-1.81166	5.06611e-13
BATF3	2.54614	2.77254	9.02025	9.60498	6.73184	6.01213	10.7952	10.4824	-1.9468	-3.85517	1.50229e-17	6.05383e-16	-0.709446	-1.63518	0.000756854
DHX33	2.43751	4.41576	12.0887	11.669	7.33592	7.78578	17.3387	14.4944	-1.95929	-3.8887	5.3598e-28	4.61046e-26	-1.04573	-2.06441	3.04051e-09
CTB-133G6.1	4.26397	5.30808	16.8787	17.3941	6.52111	6.33865	13.7792	14.9237	-1.98059	-3.94655	2.01035e-40	3.29992e-38	-1.12536	-2.18157	1.90898e-14
CA2	5.09223	5.93398	20.1602	19.4228	5.14378	6.24112	13.3654	14.6881	-1.98128	-3.94843	1.18272e-34	1.45939e-32	-1.26754	-2.4075	5.71053e-15
IL18R1	0.305111	0.238615	0.928788	1.05194	0.370503	0.359516	0.779449	1.06447	-1.98998	-3.97231	8.63434e-08	1.03266e-06	-1.3005	-2.46315	0.000490276
WWC1	1.02637	1.04772	4.41568	3.13483	1.62889	2.11151	3.11156	3.16927	-1.99035	-3.97334	1.57712e-19	7.3103e-18	-0.717832	-1.64471	0.000926354
CTD-2207O23.3	1.85489	2.11379	7.58658	7.05144	3.90828	3.58733	5.97309	7.39547	-2.01925	-4.05372	2.97711e-44	5.91849e-42	-0.80056	-1.74178	1.68034e-08
CDC42EP1	3.48621	4.07851	14.5668	13.8277	8.14476	8.64785	15.0451	13.0091	-2.04585	-4.12915	7.18459e-38	1.05366e-35	-0.711278	-1.63725	4.26834e-06
AMER1	0.352669	0.425818	1.46711	1.50109	0.583518	0.703071	1.57196	1.42502	-2.07182	-4.20417	4.23709e-26	3.1853e-24	-1.18878	-2.2796	4.60282e-10
PHACTR3	8.87407	8.98757	34.571	34.5186	14.1377	13.9507	24.0796	30.853	-2.07949	-4.22656	1.94469e-47	4.51876e-45	-0.931839	-1.90771	6.66235e-11
NR1D2	1.2072	1.30437	5.1433	4.77127	2.54657	2.12043	3.93783	5.32128	-2.11677	-4.33721	2.33185e-28	2.08607e-26	-0.954568	-1.938	2.14861e-07
MIR17HG	2.56004	3.83877	12.7415	12.3047	7.92251	6.77799	10.5578	12.2807	-2.12098	-4.3499	8.43744e-38	1.22734e-35	-0.603874	-1.51979	0.000155328
HSD11B1	1.56592	1.19723	5.52269	5.63347	2.58238	2.66905	4.10712	6.61823	-2.12838	-4.37227	1.24736e-14	3.60546e-13	-0.992367	-1.98945	0.000211938
PUS1	11.934	14.6428	54.5643	53.6783	35.2962	34.5327	63.3624	48.7981	-2.16674	-4.49007	7.27225e-46	1.60636e-43	-0.658306	-1.57823	1.21923e-05
PRRT4	0.70173	0.546842	2.54698	2.57542	0.641546	0.950357	1.8883	1.84085	-2.17242	-4.50779	2.27586e-12	5.00242e-11	-1.19283	-2.28601	8.97336e-05
DCAF4	1.13742	1.68847	5.93945	5.52104	2.28337	3.20318	4.36168	4.95064	-2.1734	-4.51084	1.33875e-20	6.96305e-19	-0.731252	-1.66008	0.00123021
ANKLE1	3.47819	4.34103	16.3206	16.0633	8.32617	8.14293	15.347	15.5445	-2.1924	-4.57064	9.88607e-65	4.31419e-62	-0.876216	-1.83556	3.45372e-12
TERT	1.132	1.11705	4.61994	4.73727	1.71809	1.35396	4.3039	3.38005	-2.19243	-4.57074	4.62905e-21	2.47233e-19	-1.29828	-2.45936	1.65059e-08
CHST13	1.45742	2.07162	6.97276	7.58457	3.11588	3.2711	9.66742	8.36538	-2.19324	-4.57332	9.01884e-29	8.36088e-27	-1.46812	-2.76661	7.70197e-15
JAG1	11.1392	13.5674	51.9417	50.9391	18.3307	18.5452	42.0394	46.879	-2.19791	-4.58814	5.50369e-89	6.5648e-86	-1.23626	-2.35587	1.30705e-29
RASGRP2	3.52397	5.28807	18.6759	18.4565	9.09623	8.88627	14.9306	16.1899	-2.22939	-4.68934	2.62621e-47	6.02413e-45	-0.75892	-1.69222	3.67401e-07
ANKRD13B	0.198898	0.313178	1.17102	1.08438	0.616643	0.455658	1.26413	1.06204	-2.28676	-4.87959	1.0242e-09	1.64055e-08	-1.10147	-2.14573	0.00219025
SLCO4A1	1.97863	1.62109	8.1067	8.44528	4.2707	3.95649	8.17965	9.4318	-2.32727	-5.01855	3.86244e-31	3.99461e-29	-1.06512	-2.09235	2.71807e-08
BZRAP1	17.5649	23.7998	94.5511	93.9553	44.5919	44.1639	77.0994	72.1016	-2.33576	-5.04817	3.25499e-85	3.23546e-82	-0.719855	-1.64702	1.39623e-09
SLC29A1	7.38952	9.52104	40.1284	38.9273	21.9856	20.762	33.5119	33.2497	-2.36829	-5.16328	9.01211e-82	7.3293e-79	-0.612843	-1.52927	4.04784e-07
TAF4B	1.95535	2.0908	9.5752	10.084	5.05891	4.89429	8.12298	8.98619	-2.41396	-5.32937	2.55005e-65	1.20067e-62	-0.74892	-1.68053	4.38642e-08
EEF2KMT	1.94782	2.49254	11.0578	10.4216	5.53651	4.83094	7.15933	8.79514	-2.41738	-5.342	1.86295e-41	3.205e-39	-0.589096	-1.5043	0.000628376
BCL2	3.90414	4.91838	21.7048	21.1933	13.2591	12.3861	18.5199	21.2883	-2.42374	-5.3656	1.16282e-97	2.31169e-94	-0.60129	-1.51707	1.18571e-07
P2RY11	3.42951	3.78195	18.1529	17.2379	12.6217	11.6451	23.2657	17.7596	-2.4326	-5.39866	2.1835e-36	2.91545e-34	-0.732036	-1.66098	6.72932e-05
CARD9	2.42358	2.00953	11.4476	10.7524	6.76638	5.97385	10.6191	11.3642	-2.44396	-5.44135	4.86042e-42	8.87373e-40	-0.756571	-1.68947	1.37612e-05
HPDL	1.83529	1.73088	8.90274	9.1701	3.85761	3.9812	7.14617	6.73205	-2.46876	-5.53568	1.28939e-35	1.65969e-33	-0.793274	-1.733	2.98526e-05
SAMD10	1.18681	1.98492	8.9642	7.23055	3.25976	3.25653	8.11252	7.27288	-2.50834	-5.68965	1.24364e-27	1.04465e-25	-1.20898	-2.31175	2.72181e-08
PPAN-P2RY11	0.453885	0.399176	2.57179	2.00155	1.40259	1.37057	2.72868	2.38344	-2.54537	-5.83757	2.15924e-21	1.1707e-19	-0.85461	-1.80827	0.000492811
RRS1	3.34537	4.61702	23.7673	21.2914	13.0437	13.3915	22.0667	19.9626	-2.64687	-6.26306	3.84733e-66	1.96675e-63	-0.639272	-1.55754	1.47373e-05
TWNK	3.47734	5.13251	25.8346	23.6045	13.6664	14.221	22.1114	24.126	-2.67467	-6.38492	5.95668e-83	5.07509e-80	-0.696003	-1.62001	2.47335e-07
SEMA3G	0.471706	0.365574	2.66701	2.31175	1.10909	1.22268	2.26192	2.09946	-2.7096	-6.54142	6.72115e-27	5.44139e-25	-0.871141	-1.82911	0.00025123
ALDH1A3	2.10957	2.09299	13.7183	11.6915	1.52441	1.63348	8.47168	8.9318	-2.72466	-6.61005	7.01596e-61	2.7289e-58	-2.42989	-5.38851	1.04879e-48
COL8A2	0.152894	0.103094	0.767484	0.772046	0.341246	0.186806	0.517402	0.546714	-2.74239	-6.69178	6.53002e-12	1.35697e-10	-0.984474	-1.97859	0.00772178
EEF1AKMT4	1.15834	1.49912	8.81981	8.47824	3.94806	3.95079	5.80366	7.49801	-2.84271	-7.17367	1.18482e-48	2.94429e-46	-0.716673	-1.64339	7.4299e-05
KCNA3	0.126753	0.155062	0.935102	0.985272	0.399236	0.319554	0.827965	0.756085	-2.9095	-7.51356	7.27733e-13	1.71099e-11	-1.11146	-2.16064	0.00242685
CCDC86	1.68748	1.93684	14.4914	12.2241	6.77855	7.31892	14.7357	11.7668	-3.01815	-8.10127	9.62774e-57	3.07606e-54	-0.882741	-1.84387	6.90325e-07
CD3EAP	2.44951	2.33421	17.9791	17.6796	6.58322	6.77468	10.9388	13.6257	-3.02346	-8.13117	3.34721e-77	2.60384e-74	-0.843773	-1.79474	7.64415e-08
NR1D1	0.162372	0.123534	1.04714	1.0941	0.385984	0.469104	1.33068	0.98782	-3.028	-8.15676	6.93834e-15	2.05872e-13	-1.41003	-2.65742	4.50009e-05
NOG	0.283958	0.352559	2.59201	2.37773	0.421165	0.317609	1.70557	2.25722	-3.10509	-8.6045	6.68656e-21	3.5187e-19	-2.39011	-5.24199	1.57931e-13
STC2	0.289211	0.49255	3.16939	3.15892	2.2303	1.63652	2.9775	3.20945	-3.17964	-9.06078	2.63566e-44	5.29856e-42	-0.652487	-1.57188	0.00175597
RP11-284N8.3	0.015327	0.05628	0.317525	0.369449	0.163423	0.160791	0.433265	0.405547	-3.43062	-10.7825	7.08719e-09	1.00161e-07	-1.34099	-2.53325	0.0050801
MYC	18.2006	20.1391	199.385	186.83	83.3529	83.1604	147.381	157.455	-3.46586	-11.0491	8.58261e-205	1.5356e-200	-0.839919	-1.78995	5.72059e-14
DDN	0.312026	0.430881	4.16296	3.82333	0.963416	1.00642	3.53135	3.30326	-3.57057	-11.8808	5.99644e-65	2.75098e-62	-1.76412	-3.39666	1.02515e-20
PLD6	0.763027	0.9181	9.52596	8.87404	3.67961	3.21256	7.16175	7.56236	-3.58986	-12.0408	6.37771e-92	8.15071e-89	-1.06445	-2.09137	1.30379e-11
FJX1	0.02963	0.029654	0.701249	0.621463	0.128713	0.239111	0.514971	0.497127	-4.61434	-24.4937	3.28298e-11	6.35705e-10	-1.45124	-2.73443	0.00565977

## Sheet: NR4A Peaks_+_-100kb Gene Body
Genes	Peak count for NR4A_peaks	sig.NR4A1_over_GFP
CWH43	108	0
RUNX1	51	-0.528688
FCGR3A	43	0
HSPA6	41	0
TBC1D5	41	0
FCGR2A	40	0
FCGR1A	38	0
HIST2H2BF	38	0
HIST2H2AA3	37	0
HIST2H2AA4	37	0
HIST2H2BE	37	0
HIST2H3A	37	0
HIST2H3C	37	0
HIST2H3D	37	0
HIST2H4A	37	0
HIST2H4B	36	0
ATXN1	35	0.489398
DLEU1	35	0
ZNF565	34	0
ZFP14	33	0
ZNF146	33	0
RNF187	31	0.670337
BOLA1	31	0
CPQ	31	0
NSMCE2	31	0
CHRFAM7A	30	0.766896
GOLGA8R	30	0
HIST2H2AB	30	0
HIST2H2AC	30	0
TG	30	0
PRKCE	29	0.773715
ASMTL	29	0
C10ORF11	29	0
SV2A	28	0
SCARB1	28	-0.400784
NOTCH2NL	27	0
OR4C46	26	0
SDHC	26	0
GOLGA8O	25	0.661004
ADGRL3	25	0
ASAP1	25	0
CSF2RA	25	0
FCGR3B	25	0
IL3RA	25	-0.517584
CNKSR3	24	0
GOLGA8Q	24	0
KCNQ5	24	0
MICU1	24	0
MTMR11	24	0
SF3B4	24	0
FCGR2B	23	3.2405
AFF3	23	1.13759
RAB31	23	0.922754
CHST11	23	0
FAM65B	23	0
PDE4B	23	0
SMYD3	23	0
UBAC2	23	0
ZFP82	23	0
ARHGAP26	23	-0.538853
FNDC3B	22	0.393144
JMJD1C	22	0.350086
IPCEF1	22	0
LPP	22	0
LYST	22	0
NID1	22	0
RP11-514P8	22	0
AAK1	22	-0.818694
SLA	21	1.4951
ARHGAP11A	21	0
ATG5	21	0
CDH23	21	0
CLEC16A	21	0
DLEU7	21	0
DOCK2	21	0
GOLGA8N	21	0
GTF2IRD2	21	0
HKR1	21	0
MR1	21	0
MYH14	21	0
NOTCH2	21	0
OTUD7B	21	0
RASA4	21	0
RNLS	21	0
RP11-302M6	21	0
SLC25A6	21	0
ZNF365	21	0
ITPR1	21	-0.342336
P2RY8	21	-0.762306
VAV3	20	0.627862
CFAP126	20	0
CTC-454I21	20	0
DLGAP1	20	0
DNAJC5B	20	0
ELAVL1	20	0
FAM72B	20	0
FAM72C	20	0
FAM72D	20	0
FOXP1	20	0
GRAPL	20	0
NCALD	20	0
PTK2	20	0
RBPJ	20	0
TBC1D3B	20	0
ZMIZ1	20	0
ANAPC16	19	0.589332
FLNB	19	0.302071
ALDH1A2	19	0
BRE	19	0
CAMK2D	19	0
CBWD1	19	0
DDIT4	19	0
DTX2	19	0
FOXN3	19	0
GTF2H2C	19	0
HIST1H2AI	19	0
HIST1H2AJ	19	0
HIST1H2AK	19	0
HIST1H2BL	19	0
HIST1H2BM	19	0
HIST1H2BN	19	0
HIST1H3H	19	0
HIST1H4J	19	0
HIST1H4K	19	0
HOXA10-HOXA9	19	0
HOXA3	19	0
HOXA6	19	0
MAML3	19	0
NEGR1	19	0
OPRM1	19	0
POLR2J3	19	0
PRDM7	19	0
ROCK1	19	0
SMAD3	19	0
SPTBN1	19	0
THADA	19	0
ZNF383	19	0
ZNF473	19	0
ZNF527	19	0
ZNF585B	19	0
GTF2I	19	-0.305639
GAS7	18	2.06767
STAT4	18	1.09243
PDE4D	18	0.853769
TLE4	18	0.838756
RASA4B	18	0.796523
NHSL1	18	0.789831
TRIB1	18	0.644865
HOXA10	18	0.633155
RASAL2	18	0.575644
HIST1H4L	18	0.568437
HOXA11	18	0.529169
ANXA4	18	0.413429
AL360294	18	0
AMY1B	18	0
ARHGAP15	18	0
CCR3	18	0
DNAJB12	18	0
EVX1	18	0
FAM129A	18	0
FAM172A	18	0
HIST1H1B	18	0
HIST1H2AL	18	0
HIST1H2AM	18	0
HIST1H2BO	18	0
HIST1H3I	18	0
HIST1H3J	18	0
HIST2H3PS2	18	0
HOXA2	18	0
HOXA4	18	0
HOXA5	18	0
HOXA7	18	0
HOXA9	18	0
PPARG	18	0
PRKCH	18	0
PTPRN2	18	0
RP11-432B6	18	0
SETBP1	18	0
SPDYE16	18	0
SPEF2	18	0
TBC1D3I	18	0
VCL	18	0
SIK3	18	-0.532184
TRIO	18	-0.583525
ZDHHC14	18	-0.712266
ERRFI1	17	0.751591
PPP1R12B	17	0.713816
XYLT1	17	0.641547
STK3	17	0.576512
MEIS1	17	0.455426
REEP3	17	0.38989
TEX2	17	0.371816
CEP170	17	0.361628
ADK	17	0
AMY1A	17	0
ARHGAP11B	17	0
C6ORF223	17	0
CACNA1A	17	0
CCL4L2	17	0
FAM231D	17	0
FCRLB	17	0
FGGY	17	0
HIST1H2BB	17	0
HOXA1	17	0
HOXA13	17	0
IER5	17	0
IQCJ-SCHIP1	17	0
LRRC63	17	0
MTSS1	17	0
NCF1	17	0
NRG1	17	0
OCLN	17	0
PCDH7	17	0
PDE4DIP	17	0
RGSL1	17	0
SPDYE2	17	0
VRK3	17	0
KCNQ3	17	-0.34652
DACH1	17	-0.494807
NCOR2	17	-0.972372
CMIP	17	-1.35467
GPR183	16	2.35027
PTPN3	16	1.92126
C3ORF80	16	1.2821
PIK3AP1	16	1.00097
AKAP13	16	0.980804
SLC8A1	16	0.881246
AKAP17A	16	0.794159
VAPA	16	0.772253
MEF2C	16	0.674078
NCK2	16	0.584707
ATP8B4	16	0.527047
NEK6	16	0.36016
TBC1D8	16	0.330322
ABTB2	16	0
ACTN4	16	0
ADTRP	16	0
AK5	16	0
BLM	16	0
C16ORF45	16	0
CCL3L3	16	0
CNIH3	16	0
CSMD1	16	0
DOCK10	16	0
EPN2	16	0
FAM72A	16	0
FCRLA	16	0
FLT1	16	0
GABRB1	16	0
GOLGA8K	16	0
GOLGA8M	16	0
GPR18	16	0
IZUMO2	16	0
LAMC1	16	0
MBNL1	16	0
MCTP1	16	0
MOB3B	16	0
MT-ATP6	16	0
MT-ATP8	16	0
MT-CO1	16	0
MT-CO2	16	0
MT-CO3	16	0
MT-CYB	16	0
MT-ND1	16	0
MT-ND2	16	0
MT-ND3	16	0
MT-ND4	16	0
MT-ND4L	16	0
MT-ND6	16	0
NOX3	16	0
OR2B2	16	0
PAG1	16	0
RP11-1021N1	16	0
RP11-231C18	16	0
SBF2	16	0
SLC39A10	16	0
TKTL1	16	0
TMEM131	16	0
TPTE	16	0
UPK3B	16	0
INPP5A	16	-0.385561
MT-ND5	16	-2.10888
ADRB1	15	1.41695
AIM1	15	1.2425
IRF2	15	1.16068
GOLGA8H	15	1.06344
HDAC9	15	0.889751
TPST1	15	0.800928
LPAR1	15	0.747981
MYO1B	15	0.707539
CEP85L	15	0.706996
PSAP	15	0.440016
SNX9	15	0.38875
MAP3K5	15	0.380814
SH3KBP1	15	0.37076
MBP	15	0.363617
APLF	15	0
ASMT	15	0
AUH	15	0
BACH1	15	0
BCAS3	15	0
CDK6	15	0
CHD7	15	0
CPM	15	0
CSGALNACT1	15	0
DCBLD1	15	0
DUSP10	15	0
EBF1	15	0
ENTPD4	15	0
FAM227B	15	0
FOXD4	15	0
IRF2BP2	15	0
LRRC8C	15	0
MAML2	15	0
NREP	15	0
PALLD	15	0
PLB1	15	0
POM121	15	0
RABL2A	15	0
RASA3	15	0
RASSF3	15	0
RP1-179P9	15	0
RP11-577H5	15	0
SASH1	15	0
SEMA4D	15	0
SGK1	15	0
SLC23A2	15	0
SNTB1	15	0
SPAG6	15	0
SUMF1	15	0
TINAGL1	15	0
TMEM105	15	0
TMEM78	15	0
TSNAX-DISC1	15	0
UACA	15	0
UBC	15	0
UST	15	0
VPS13B	15	0
XRCC4	15	0
SATB2	15	-0.360273
UPK3BL	15	-0.627373
HIP1	15	-0.725933
HIVEP2	15	-0.765039
CHRNA6	14	6.23305
ERBB4	14	3.82913
PRDM1	14	2.47477
ROS1	14	1.47041
IL4R	14	0.696572
FYN	14	0.649217
TACC2	14	0.524688
FABP5	14	0.490907
PDSS2	14	0.48152
RNASEL	14	0.456164
SUSD1	14	0.42993
PBX3	14	0.338292
AGO2	14	0
ANGPT1	14	0
ARL17A	14	0
ATAD1	14	0
BASP1	14	0
CAMTA1	14	0
CBWD2	14	0
CDKAL1	14	0
CHRM3	14	0
COL21A1	14	0
COLEC12	14	0
CUX1	14	0
DHX37	14	0
DTNA	14	0
DUSP12	14	0
DUSP5	14	0
DYM	14	0
EIF3K	14	0
ELSPBP1	14	0
EPDR1	14	0
ETV6	14	0
EYS	14	0
FAM135B	14	0
FOXD4L1	14	0
FRG2	14	0
FTO	14	0
GAS8	14	0
GLI3	14	0
GPR141	14	0
GTF2F2	14	0
HIST1H2BC	14	0
IER2	14	0
IFT80	14	0
IKBKE	14	0
KIAA0226L	14	0
KLF13	14	0
LRRC37A2	14	0
MAD1L1	14	0
MAP4K1	14	0
MCF2L2	14	0
MRPL33	14	0
NACC1	14	0
NAV2	14	0
NSL1	14	0
PACSIN2	14	0
PARG	14	0
PRICKLE2	14	0
PRKRIP1	14	0
RGS8	14	0
RUNX2	14	0
SLC38A10	14	0
SPRED2	14	0
ST7	14	0
STAU2	14	0
STON2	14	0
STX10	14	0
TAOK3	14	0
TBXAS1	14	0
TCF12	14	0
TMEM139	14	0
TMEM212	14	0
TRMT1	14	0
VPS13D	14	0
VWA8	14	0
ZNF366	14	0
PAN3	14	-0.346228
DENND3	14	-0.529901
CASP2	14	-0.651492
KIF26B	14	-0.6641
PTPN14	14	-0.684939
BATF3	14	-0.709446
PSD3	14	-0.734194
FMNL1	14	-1.07625
ZFHX3	14	-2.37713
ERN1	13	1.74159
PHLDA1	13	1.37343
ARHGAP25	13	1.15086
SOBP	13	0.967342
RTN4	13	0.939026
S100A11	13	0.882031
CCDC186	13	0.866575
UTRN	13	0.788913
DUSP22	13	0.676618
PTPRC	13	0.619232
MBNL2	13	0.579483
PHLPP1	13	0.556649
IL10RB	13	0.534614
SDC2	13	0.483767
SLC25A24	13	0.443038
NCOA2	13	0.351446
AC105052	13	0
ADGRV1	13	0
ADORA1	13	0
AKT3	13	0
AMY1C	13	0
ANK3	13	0
ANKHD1	13	0
ANKS1B	13	0
ARL17B	13	0
ARSG	13	0
ATPIF1	13	0
BCOR	13	0
BET1L	13	0
BSPH1	13	0
CAPN12	13	0
CCDC146	13	0
CFAP58	13	0
CFD	13	0
CHRNB3	13	0
CLCN1	13	0
CMSS1	13	0
COG5	13	0
COL15A1	13	0
CRADD	13	0
CUEDC1	13	0
DLG2	13	0
DNAJC8	13	0
DOT1L	13	0
ELANE	13	0
EPB41L3	13	0
GMDS	13	0
GNG7	13	0
GPC5	13	0
GTF2IRD2B	13	0
HFE2	13	0
HIST1H1T	13	0
HIST1H2AC	13	0
HNRNPM	13	0
IFNAR1	13	0
JAZF1	13	0
LACE1	13	0
LCP1	13	0
LIPC	13	0
LYL1	13	0
MAP3K14	13	0
MAPKAPK2	13	0
MED16	13	0
MREG	13	0
NAP1L1	13	0
NCOA7	13	0
NEDD9	13	0
NFIA	13	0
NOMO3	13	0
OR4F16	13	0
PALM2-AKAP2	13	0
PDGFC	13	0
PEBP4	13	0
PHACTR4	13	0
PIM1	13	0
PPM1L	13	0
PPP3CA	13	0
PREX1	13	0
PRTN3	13	0
R3HDM4	13	0
RGS16	13	0
RNASEH2B	13	0
SENP6	13	0
SLC25A37	13	0
SLMAP	13	0
SMAD7	13	0
SPATA32	13	0
SPDYE2B	13	0
STAMBPL1	13	0
STX6	13	0
SULT2A1	13	0
TBC1D22B	13	0
TCF7L2	13	0
THAP1	13	0
TMEM217	13	0
TRAPPC9	13	0
TRIM55	13	0
TRIM74	13	0
TXNDC2	13	0
VSIG4	13	0
ZFPM2	13	0
FOXO3	13	-0.448747
USP49	13	-0.496452
BCL2	13	-0.60129
GALNT18	13	-0.618105
ANKHD1-EIF4EBP3	13	-0.6705
CDC42EP3	13	-0.831775
POLR2J2	13	-0.858846
NFIX	13	-0.980212
CD44	13	-1.0457
MICAL2	13	-1.14084
MAP7	12	2.62218
IL7R	12	2.2705
ARHGEF3	12	1.70334
MYBPH	12	1.43281
PECR	12	1.37757
DOCK4	12	1.31054
BTG1	12	1.03539
PRR5L	12	0.854909
ANKRD44	12	0.787242
RNF170	12	0.785732
PCTP	12	0.755609
GCNT1	12	0.734537
RAB4A	12	0.720406
GSTO1	12	0.693563
CCSAP	12	0.540962
USP32	12	0.50009
FLI1	12	0.489542
NSF	12	0.440908
PTEN	12	0.415203
IFT81	12	0.406374
RHOU	12	0.37064
MAP3K1	12	0.324888
ABCA13	12	0
AC008686	12	0
AC013461	12	0
AHRR	12	0
AK9	12	0
AMBRA1	12	0
AP1M1	12	0
APBA2	12	0
APOM	12	0
ARID3A	12	0
ATF3	12	0
ATF6	12	0
AZU1	12	0
BACH2	12	0
BAG6	12	0
BMI1	12	0
C10ORF54	12	0
C19ORF53	12	0
C5ORF67	12	0
C6ORF47	12	0
C9ORF66	12	0
CACNA1C	12	0
CACNB4	12	0
CCDC130	12	0
CD93	12	0
CHN2	12	0
CITED2	12	0
COMMD3	12	0
COMMD3-BMI1	12	0
CPB2	12	0
CRTC3	12	0
CTIF	12	0
CYTIP	12	0
DHRSX	12	0
DIRC3	12	0
DISC1	12	0
DLG1	12	0
DNAH7	12	0
DPP6	12	0
DPYD	12	0
EGLN1	12	0
EGR2	12	0
EMD	12	0
EVI5	12	0
FAM196B	12	0
FARS2	12	0
FILIP1L	12	0
FLNA	12	0
FOXP2	12	0
FRY	12	0
GDF15	12	0
GNAL	12	0
GNAQ	12	0
GRK5	12	0
GSTO2	12	0
HIVEP1	12	0
HSPA1A	12	0
HSPA1L	12	0
IL1A	12	0
ITPRIP	12	0
KANK3	12	0
KCNIP1	12	0
KIAA1755	12	0
KISS1R	12	0
LOXL2	12	0
LRRC8D	12	0
LY86	12	0
MAP4K4	12	0
MAST2	12	0
MKLN1	12	0
MRI1	12	0
MTO1	12	0
NFE2L2	12	0
ODF3	12	0
OLA1	12	0
OR2Z1	12	0
PIP4K2A	12	0
POC1A	12	0
POMZP3	12	0
PPP1R3A	12	0
PPTC7	12	0
PRUNE2	12	0
PXDNL	12	0
RAB27B	12	0
RB1	12	0
RBKS	12	0
RBM47	12	0
RHOH	12	0
RIC8A	12	0
RMI2	12	0
RP11-12J10	12	0
SCG5	12	0
SERINC2	12	0
SH3RF3	12	0
SIRT3	12	0
SLC14A1	12	0
SLC18A1	12	0
ST3GAL1	12	0
SYT17	12	0
TBC1D1	12	0
TNFRSF21	12	0
TRIM73	12	0
TULP4	12	0
TXLNB	12	0
USP20	12	0
VRK1	12	0
WDR25	12	0
WISP1	12	0
XCR1	12	0
ZEB2	12	0
ZNF516	12	0
ZSWIM4	12	0
ZZZ3	12	0
RREB1	12	-0.348328
SFMBT2	12	-0.507474
ORAI2	12	-0.509287
SH3PXD2A	12	-0.599654
MDC1	12	-0.653708
EPHA1	12	-0.792828
CXCR4	12	-0.835455
THSD7A	12	-0.885788
BCL11A	12	-1.38943
MPV17L	12	-1.83598
HGF	11	4.20135
PLEK	11	1.97988
ABHD6	11	1.57677
ADRBK2	11	1.36592
PPP1R14C	11	1.19998
NQO2	11	1.09668
ARMC2	11	1.09452
RAB8B	11	1.08251
CHI3L1	11	1.0763
LHFPL2	11	1.03405
FYTTD1	11	0.990187
RUBCN	11	0.77945
ETS1	11	0.760517
ISY1-RAB43	11	0.755183
ENTPD7	11	0.748759
CDK14	11	0.739499
CLDND1	11	0.71569
CPOX	11	0.691599
ATP6V1B2	11	0.632281
TTLL1	11	0.593384
CAT	11	0.568598
ALAS1	11	0.565202
HIST1H2AE	11	0.531757
PPCDC	11	0.491985
GNS	11	0.477103
FAM107B	11	0.460208
POLR2J	11	0.452675
RAP1B	11	0.380238
RSRP1	11	0.360575
AAGAB	11	0
AC241377	11	0
ACTL9	11	0
AMY2A	11	0
ANGPTL4	11	0
ANKRD33B	11	0
ANXA3	11	0
AP000295	11	0
AP3D1	11	0
AP3M1	11	0
ARHGEF28	11	0
ASCC1	11	0
ATG7	11	0
ATP6AP1L	11	0
ATXN10	11	0
AZIN1	11	0
BCAS1	11	0
BMPR1A	11	0
BRI3BP	11	0
BTBD7	11	0
BTBD9	11	0
BUB3	11	0
C12ORF60	11	0
C14ORF159	11	0
C9ORF72	11	0
C9ORF78	11	0
CAB39	11	0
CCL26	11	0
CD300LD	11	0
CDH1	11	0
CDH13	11	0
CDH3	11	0
CEP19	11	0
CFLAR	11	0
CH507-9B2	11	0
CHIT1	11	0
COL4A2	11	0
CP	11	0
CPNE5	11	0
CRISPLD2	11	0
CSNK2A3	11	0
CTD-2349B8	11	0
CTD-2550O8	11	0
CTNNA2	11	0
CTNNA3	11	0
CUX2	11	0
DDX60L	11	0
DENND1A	11	0
DNM3	11	0
DOCK8	11	0
DYRK3	11	0
DZIP1	11	0
EDEM3	11	0
EEF1A1	11	0
EGLN3	11	0
ELMO1	11	0
EML6	11	0
ENPP2	11	0
EXOC4	11	0
EYA3	11	0
FAF1	11	0
FAM131B	11	0
FAM71A	11	0
FAM9C	11	0
FKBP15	11	0
FLOT1	11	0
FNBP1	11	0
FRMD8	11	0
GALNT2	11	0
GLS	11	0
GOLGA6L10	11	0
GPR84	11	0
GPR88	11	0
GRAP	11	0
GRHL2	11	0
GRINA	11	0
HEXIM2	11	0
HIST1H1D	11	0
HIST1H2BG	11	0
HIST1H2BH	11	0
HIST1H3E	11	0
HIST1H3F	11	0
HIST1H4C	11	0
HIST1H4F	11	0
HIST1H4G	11	0
HLX	11	0
HVCN1	11	0
IER3	11	0
IFNGR1	11	0
IKBKB	11	0
IL10	11	0
IL19	11	0
KAT6B	11	0
KDM2A	11	0
KDM4B	11	0
KIAA0196	11	0
KIAA1614	11	0
KLLN	11	0
KYNU	11	0
LGALS7	11	0
LRRC8B	11	0
LSM2	11	0
LSM4	11	0
MAPKAP1	11	0
MAS1	11	0
MDM2	11	0
MED13L	11	0
MEFV	11	0
MPPE1	11	0
MRPS23	11	0
MTHFD2L	11	0
MYO10	11	0
MYO5A	11	0
NDUFA7	11	0
NRM	11	0
NT5DC4	11	0
NTM	11	0
OPLAH	11	0
OPN1MW2	11	0
OPN1MW3	11	0
OR1F1	11	0
OR2B6	11	0
OR5K2	11	0
OXR1	11	0
PARP10	11	0
PDHX	11	0
PDXDC1	11	0
PDZD8	11	0
PIGX	11	0
PITPNM2	11	0
PLCB1	11	0
PLPPR3	11	0
POC1B	11	0
POMP	11	0
PPFIBP1	11	0
PPIAL4F	11	0
PRKAG2	11	0
PSPC1	11	0
PTBP1	11	0
PTGFRN	11	0
RAB11B	11	0
RAC2	11	0
RGS13	11	0
RHD	11	0
RHOBTB3	11	0
RP11-330H6	11	0
RP11-613M10	11	0
RP11-80H18	11	0
RPP14	11	0
RPS28	11	0
SARAF	11	0
SATB1	11	0
SCARB2	11	0
SCGB1C1	11	0
SCGB1C2	11	0
SCUBE1	11	0
SDCCAG8	11	0
SERPINB6	11	0
SLC31A2	11	0
SLC5A10	11	0
SMC6	11	0
SSBP3	11	0
ST3GAL3	11	0
STIM1	11	0
SYNJ2	11	0
SYTL3	11	0
TANGO6	11	0
TBC1D9B	11	0
TCHP	11	0
TCTN1	11	0
TLR9	11	0
TMEM14EP	11	0
TMEM241	11	0
TNFAIP3	11	0
TNS3	11	0
TOR1B	11	0
TPD52	11	0
TTC7B	11	0
TUBB	11	0
TXNIP	11	0
TYW1B	11	0
UNC79	11	0
VWA3B	11	0
WDR27	11	0
WDR7	11	0
WIPF2	11	0
XXBAC-BPG32J3	11	0
ZFAND3	11	0
ZFP36L2	11	0
ZMAT4	11	0
ZNF131	11	0
ZNF200	11	0
RET	11	-0.336855
PGPEP1	11	-0.361273
CD320	11	-0.401177
PLEC	11	-0.436401
NPIPA1	11	-0.461309
TTC28	11	-0.482663
CCDC88C	11	-0.483625
JARID2	11	-0.546686
ACSL1	11	-0.547049
RAB44	11	-0.55086
PRRC2A	11	-0.634506
KSR1	11	-0.742733
IL6R	11	-0.748073
FAM53B	11	-0.770149
ADGRA2	11	-0.800676
ZYX	11	-0.923398
NACC2	11	-0.994391
ADAMTS10	11	-1.09144
RIN3	11	-1.24301
RFX8	11	-1.34167
CHST2	10	2.91659
CCL24	10	2.68366
IL21R	10	2.48179
SAMSN1	10	2.20599
HERPUD1	10	1.88168
SLC41A2	10	1.82825
CCRL2	10	1.74943
FAM156A	10	1.38469
ABHD4	10	1.11218
B3GNT2	10	1.09142
TGFA	10	1.04163
KCTD7	10	0.957867
HPSE	10	0.956243
SEMA6A	10	0.891027
ZNF672	10	0.877881
LCP2	10	0.855231
SOCS1	10	0.849587
HFE	10	0.830746
SMOX	10	0.817194
MTUS1	10	0.796341
DHRS3	10	0.748301
IL10RA	10	0.702642
ALOX5AP	10	0.697474
STK39	10	0.647992
ADD3	10	0.62681
DUSP6	10	0.57852
PFDN1	10	0.527288
CASP10	10	0.525044
SEL1L	10	0.524403
LAMTOR2	10	0.515023
PITPNC1	10	0.514758
CHMP1B	10	0.503911
PDCD6	10	0.459603
BANK1	10	0.431201
DDAH2	10	0.428398
MAP2K1	10	0.427639
EXOC3	10	0.41162
RNF130	10	0.403037
DPYSL2	10	0.402758
AKAP2	10	0.396207
ITM2B	10	0.395732
HIST1H2BF	10	0.394391
HIST1H4B	10	0.390282
PTPN1	10	0.37976
ITGA5	10	0.377083
NCOA3	10	0.341042
CCND3	10	0.340693
ABCA8	10	0
AC026248	10	0
AC243945	10	0
ACAD9	10	0
ACBD4	10	0
ACTA2	10	0
ADAM12	10	0
ADD2	10	0
ADIPOR2	10	0
ADO	10	0
AF165138	10	0
AHR	10	0
ALKBH4	10	0
ANKRD13D	10	0
AP000769	10	0
AP002962	10	0
ARID5B	10	0
ASPH	10	0
ATF5	10	0
ATP6V1G3	10	0
ATP8B1	10	0
AVPR1B	10	0
B3GNT5	10	0
BHLHE40	10	0
BIN3	10	0
BLOC1S5-TXNDC5	10	0
BPI	10	0
BST1	10	0
C20ORF196	10	0
C6ORF25	10	0
C9ORF3	10	0
CAMSAP3	10	0
CAPSL	10	0
CAST	10	0
CCAR2	10	0
CCL4	10	0
CCR1	10	0
CD300C	10	0
CD300E	10	0
CD300LF	10	0
CD48	10	0
CDCP1	10	0
CDKN1A	10	0
CENPU	10	0
CETP	10	0
CHRAC1	10	0
CKAP2L	10	0
CLEC3B	10	0
CLHC1	10	0
CLIC1	10	0
CLIP2	10	0
CLYBL	10	0
CNTN4	10	0
COL6A3	10	0
COPZ1	10	0
COQ2	10	0
CSGALNACT2	10	0
CTC-326K19	10	0
CTD-2207O23	10	0
CTD-3088G3	10	0
CTD-3214H19	10	0
CTDP1	10	0
CUTC	10	0
CYTH4	10	0
DCTN4	10	0
DFNB31	10	0
DIAPH2	10	0
ELFN2	10	0
ENTPD1	10	0
EPAS1	10	0
EPG5	10	0
EQTN	10	0
ERAP2	10	0
EXOSC7	10	0
FAM13A	10	0
FAM156B	10	0
FAM231C	10	0
FAM71F2	10	0
FAM83F	10	0
FBXO47	10	0
FBXO48	10	0
FGL1	10	0
FLT3	10	0
FOXD4L4	10	0
GADD45B	10	0
GAREM	10	0
GBF1	10	0
GDI1	10	0
GLYCTK	10	0
GMCL1	10	0
GPR15	10	0
GSTK1	10	0
HIST1H1C	10	0
HIST1H1E	10	0
HIST1H2AB	10	0
HIST1H2AD	10	0
HIST1H2BD	10	0
HIST1H3B	10	0
HIST1H3C	10	0
HIST1H3D	10	0
HIST1H4D	10	0
HMX2	10	0
HMX3	10	0
HNRNPA3	10	0
HPCAL1	10	0
HRH1	10	0
HSPA1B	10	0
IGF1	10	0
IGF2R	10	0
IL1RAP	10	0
IL20	10	0
IL22RA2	10	0
ILDR1	10	0
ITPR2	10	0
ITPRIPL2	10	0
IZUMO4	10	0
KCND2	10	0
KCNMA1	10	0
KDM2B	10	0
KHDRBS1	10	0
KIAA0825	10	0
KIAA1683	10	0
KIF13A	10	0
KLHL2	10	0
KLRC4-KLRK1	10	0
KLRK1	10	0
LAMA3	10	0
LDLRAD3	10	0
LMLN	10	0
LONRF2	10	0
LRCH1	10	0
LRP2	10	0
LRP3	10	0
LRWD1	10	0
MAPK10	10	0
2019-03-02	10	0
MB21D1	10	0
MCPH1	10	0
MED12L	10	0
MED20	10	0
MITF	10	0
MLIP	10	0
MLLT10	10	0
MMP16	10	0
MRPS18A	10	0
MRPS31	10	0
MS4A4A	10	0
MSH5	10	0
MSH5-SAPCD1	10	0
MSI2	10	0
MYO18A	10	0
NAIP	10	0
NDRG1	10	0
NDUFAF6	10	0
NEDD4L	10	0
NR3C1	10	0
NR5A2	10	0
NSFL1C	10	0
NSMCE1	10	0
NUP107	10	0
NUP210L	10	0
OR4F29	10	0
OR4F3	10	0
OR5K1	10	0
OR6J1	10	0
OTUD7A	10	0
PARK7	10	0
PCCA	10	0
PDE1C	10	0
PGBD2	10	0
PHKB	10	0
PMAIP1	10	0
PNLDC1	10	0
PODNL1	10	0
PPIF	10	0
PPM1M	10	0
PRKACB	10	0
PRKCA	10	0
PRLR	10	0
PSMD13	10	0
PWP2	10	0
PYGB	10	0
RAB25	10	0
RAB37	10	0
RABGAP1L	10	0
RABGEF1	10	0
RAD51B	10	0
RAE1	10	0
RAP2B	10	0
RASGEF1A	10	0
RASSF5	10	0
RBM22	10	0
RBM26	10	0
RBM38	10	0
RGS1	10	0
RNF220	10	0
ROBO1	10	0
RP1-34B20	10	0
RP11-11N7	10	0
RP11-47I22	10	0
RP3-369A17	10	0
RP5-972B16	10	0
RPL10	10	0
RPRD1B	10	0
RPTOR	10	0
RYR1	10	0
S100A10	10	0
SAMD13	10	0
SAPCD1	10	0
SCAMP5	10	0
SCN4B	10	0
SECISBP2	10	0
SEMA3A	10	0
SERAC1	10	0
SESN2	10	0
SGMS1	10	0
SHC3	10	0
SHE	10	0
SIRPA	10	0
SLC14A2	10	0
SLC16A6	10	0
SLC24A3	10	0
SLC25A13	10	0
SLC27A2	10	0
SLC2A5	10	0
SLC39A11	10	0
SLC45A4	10	0
SLC6A6	10	0
SLC7A10	10	0
SPHAR	10	0
SRPK2	10	0
SSTR3	10	0
STEAP1B	10	0
STX8	10	0
TAB2	10	0
THBD	10	0
TM9SF3	10	0
TMEM100	10	0
TMEM181	10	0
TMEM50A	10	0
TMPRSS13	10	0
TNFRSF10D	10	0
TNRC6B	10	0
TOR1A	10	0
TPM4	10	0
TPRG1	10	0
TUBD1	10	0
TWF2	10	0
U2SURP	10	0
UBASH3B	10	0
UBE2D2	10	0
UBLCP1	10	0
UGT3A1	10	0
USH2A	10	0
USP17L22	10	0
USP17L23	10	0
USPL1	10	0
VEGFA	10	0
VMP1	10	0
VWA7	10	0
WASH1	10	0
WBP1L	10	0
WDR82	10	0
WNT5B	10	0
ZNF263	10	0
ZNRF2	10	0
ZNRF3	10	0
VARS	10	-0.309513
HNRNPU	10	-0.311077
NUP62	10	-0.33683
ARHGEF18	10	-0.354898
UBQLN4	10	-0.357906
AFF1	10	-0.412118
TBL1X	10	-0.420705
ABCC1	10	-0.451767
PLCG2	10	-0.453146
MYB	10	-0.46606
BYSL	10	-0.471976
ANKRD28	10	-0.488594
MOB3A	10	-0.492363
ADRBK1	10	-0.501574
ZNF692	10	-0.545075
FAM216A	10	-0.67817
ANK2	10	-0.691102
CD300A	10	-0.706648
EFNA5	10	-0.761686
SIRPB2	10	-0.834058
POM121C	10	-0.858676
JUND	10	-1.1045
IL4I1	10	-1.22047
DBNDD1	10	-1.33387
ZNF385A	10	-1.52585
SYT2	9	6.44773
KCNF1	9	2.55613
IRF4	9	1.94988
EPB41L4B	9	1.84495
GPA33	9	1.81344
FAM46A	9	1.76301
SEL1L3	9	1.62296
SLC35E3	9	1.48006
BNIP3L	9	1.26963
LIMS1	9	1.13038
FRMD4A	9	1.12453
CD86	9	1.05589
LZTS1	9	0.993229
H6PD	9	0.986647
CTNNA1	9	0.957612
CDC6	9	0.87913
MYOF	9	0.8145
HIPK2	9	0.76141
RAPGEF2	9	0.678355
SCHIP1	9	0.678219
SLC17A5	9	0.676833
PDP1	9	0.6697
RIPK1	9	0.665705
COX20	9	0.652361
APH1B	9	0.638139
SMIM3	9	0.622777
CPVL	9	0.617707
GMFG	9	0.593474
FBXL4	9	0.592657
POLR3GL	9	0.592657
RPS27L	9	0.587757
TTC39C	9	0.550586
SLC12A6	9	0.538461
KIF2C	9	0.524621
TM9SF2	9	0.497173
LASP1	9	0.491261
CABLES1	9	0.490414
HIST1H4H	9	0.484524
METTL9	9	0.478958
BLOC1S5	9	0.476855
ZFAND6	9	0.472953
METTL14	9	0.470845
SMARCE1	9	0.448349
TGFBR2	9	0.440454
FAM105A	9	0.422968
ABHD12	9	0.392761
HIST1H3A	9	0.367475
EZR	9	0.336955
TOP2A	9	0.336337
ABCA9	9	0
ABCB11	9	0
ABHD16A	9	0
ABLIM1	9	0
AC002310	9	0
AC009133	9	0
AC138969	9	0
ACSBG2	9	0
ACTR2	9	0
ADGB	9	0
ADGRE3	9	0
AHI1	9	0
AL365273	9	0
ALPK2	9	0
AMZ1	9	0
ANGPT2	9	0
ANKRD34A	9	0
ANO1	9	0
ANTXR2	9	0
AP1S3	9	0
AP3M2	9	0
APOO	9	0
ARHGAP10	9	0
ARHGAP18	9	0
ARHGAP32	9	0
ARHGEF10	9	0
ARID1A	9	0
ART3	9	0
ASTN2	9	0
ATG10	9	0
ATP6AP1	9	0
ATP6V1H	9	0
ATP8A2	9	0
B4GALT1	9	0
BRCA2	9	0
BTBD2	9	0
C16ORF95	9	0
C1ORF186	9	0
C1ORF228	9	0
C4ORF36	9	0
C6ORF48	9	0
C8ORF4	9	0
CA12	9	0
CALY	9	0
CAPZA2	9	0
CC2D1A	9	0
CCDC102B	9	0
CCR5	9	0
CCR7	9	0
CD300LB	9	0
CDC14A	9	0
CDC42EP5	9	0
CDYL	9	0
CEACAM19	9	0
CECR1	9	0
CECR5	9	0
CELF1	9	0
CERS4	9	0
CH17-270A2	9	0
CIB3	9	0
CLDN10	9	0
CLEC4G	9	0
CLIC4	9	0
COMMD10	9	0
COMMD9	9	0
CORIN	9	0
CPXM2	9	0
CRX	9	0
CSNK2B	9	0
CSRP1	9	0
CTCFL	9	0
CUBN	9	0
CWC27	9	0
CXORF23	9	0
CXXC5	9	0
CYSLTR2	9	0
DAD1	9	0
DCSTAMP	9	0
DDX54	9	0
DEFB115	9	0
DEFB116	9	0
DGKG	9	0
DHRS9	9	0
DIP2B	9	0
DNAH14	9	0
DNAH17	9	0
DNAJB6	9	0
DNASE1L1	9	0
DNASE1L3	9	0
DPYS	9	0
DTNB	9	0
DUSP27	9	0
EIF2B5	9	0
EIF2D	9	0
EIF4H	9	0
ELF5	9	0
EMX2	9	0
ERI1	9	0
ESYT3	9	0
EXOC8	9	0
EXT1	9	0
FAM126B	9	0
FAM175A	9	0
FAM193B	9	0
FAM19A2	9	0
FAM200B	9	0
FAM71F1	9	0
FAM83G	9	0
FANCD2	9	0
FAS	9	0
FASLG	9	0
FBXO45	9	0
FBXW8	9	0
FCHSD2	9	0
FHIT	9	0
FRG2B	9	0
FSTL5	9	0
FXYD6	9	0
FXYD6-FXYD2	9	0
GAL3ST2	9	0
GALK2	9	0
GFI1	9	0
GLRX	9	0
GOPC	9	0
GPANK1	9	0
GPC6	9	0
GPR158	9	0
GRAP2	9	0
GRB2	9	0
GRID1	9	0
GRIN3A	9	0
HARS	9	0
HARS2	9	0
HCRTR1	9	0
HECW2	9	0
HEG1	9	0
HEXIM1	9	0
HGD	9	0
HIST1H1A	9	0
HIST1H2BE	9	0
HIST1H2BI	9	0
HIST1H3G	9	0
HIST1H4A	9	0
HIST1H4E	9	0
HMGN4	9	0
HPSE2	9	0
HS6ST2	9	0
IDO2	9	0
IER5L	9	0
IFNAR2	9	0
IL1B	9	0
IQCD	9	0
IQCH	9	0
ITLN2	9	0
KCNMB1	9	0
KCNQ1	9	0
KCNS3	9	0
KDM1B	9	0
KIAA1257	9	0
KLHL3	9	0
KLRD1	9	0
KNDC1	9	0
LHPP	9	0
LIPA	9	0
LIX1L	9	0
LRGUK	9	0
LRRC25	9	0
LRRC37A	9	0
LRRC74A	9	0
LRRFIP1	9	0
LTF	9	0
LY6G5C	9	0
LY6G6C	9	0
LY6G6D	9	0
LY6G6E	9	0
LY6G6F	9	0
LY9	9	0
MACROD2	9	0
MAP1LC3B2	9	0
MAP2K2	9	0
MAPRE2	9	0
2019-03-01	9	0
2019-03-06	9	0
MATR3	9	0
MB21D2	9	0
MCC	9	0
MCEMP1	9	0
MEX3A	9	0
MFSD6	9	0
MICAL3	9	0
MMRN2	9	0
MTA3	9	0
MTRNR2L3	9	0
MYCBP2	9	0
MYDGF	9	0
N4BP2	9	0
NANOS3	9	0
NEU4	9	0
NIPAL2	9	0
NMD3	9	0
NOL10	9	0
NPFFR1	9	0
NRF1	9	0
OTOA	9	0
PARD3	9	0
PARK2	9	0
PCNXL2	9	0
PEX5L	9	0
PGAP2	9	0
PGM5	9	0
PHACTR1	9	0
PIEZO2	9	0
PLAC8	9	0
PLAT	9	0
PLEKHJ1	9	0
PLXNC1	9	0
PNMA2	9	0
PNPLA6	9	0
POU2F1	9	0
PPM1H	9	0
PPP1R18	9	0
PPP2R5C	9	0
PRAP1	9	0
PRM1	9	0
PRM2	9	0
PRM3	9	0
PROCR	9	0
PRRX2	9	0
PSD4	9	0
PSMB7	9	0
PTP4A2	9	0
PUS10	9	0
PVRL4	9	0
RAB11FIP1	9	0
RAB20	9	0
RAB8A	9	0
RAD9B	9	0
RAP1GAP2	9	0
RAPGEF1	9	0
RASD2	9	0
RASGEF1B	9	0
RASSF2	9	0
RERE	9	0
RFX2	9	0
RFX3	9	0
RGL1	9	0
RGPD1	9	0
RGS20	9	0
RHBDD2	9	0
RHCE	9	0
RIN2	9	0
RITA1	9	0
RMDN2	9	0
RNASE11	9	0
RNASE3	9	0
RNASE9	9	0
RNF149	9	0
ROBO2	9	0
RP11-14J7	9	0
RP11-215A19	9	0
RP11-446E24	9	0
RP11-723O4	9	0
RP4-576H24	9	0
RP5-1028K7	9	0
RTN4IP1	9	0
SAMD4B	9	0
SCN2B	9	0
SCRG1	9	0
SEMA6B	9	0
SESN1	9	0
SFTPB	9	0
SHCBP1L	9	0
SIGLEC11	9	0
SIGLEC15	9	0
SIL1	9	0
SIRPB1	9	0
SIRPD	9	0
SIRPG	9	0
SLAMF7	9	0
SLC25A30	9	0
SLC2A7	9	0
SLC46A3	9	0
SLC4A10	9	0
SLC9A3	9	0
SLX4IP	9	0
SMCO2	9	0
SND1	9	0
SPOCK1	9	0
SPRTN	9	0
SPRY1	9	0
SPSB1	9	0
SRSF3	9	0
SSC4D	9	0
SSH3	9	0
STAG1	9	0
STXBP2	9	0
SUDS3	9	0
SUFU	9	0
SUGCT	9	0
SVIL	9	0
TAS2R60	9	0
TAZ	9	0
TBC1D17	9	0
TBK1	9	0
TBX15	9	0
TCHHL1	9	0
TDRD10	9	0
TEC	9	0
TENM4	9	0
TFB1M	9	0
TGM2	9	0
TMCO1	9	0
TMEM150A	9	0
TMEM189-UBE2V1	9	0
TMEM67	9	0
TNIP3	9	0
TNP2	9	0
TNR	9	0
TOX	9	0
TPT1	9	0
TRAM2	9	0
TRAPPC10	9	0
TRAPPC5	9	0
TRIM27	9	0
TRIM35	9	0
TRPM3	9	0
TRPV4	9	0
TSNAX	9	0
TTLL12	9	0
TUBGCP2	9	0
ULK4	9	0
USP17L17	9	0
USP17L18	9	0
USP17L19	9	0
USP17L20	9	0
USP17L21	9	0
USP24	9	0
USP39	9	0
USP6NL	9	0
UTF1	9	0
VPS29	9	0
VTI1A	9	0
WARS	9	0
WBSCR16	9	0
WDFY4	9	0
WDR26	9	0
WDR55	9	0
XAGE3	9	0
ZBTB7C	9	0
ZFP37	9	0
ZNF281	9	0
ZNF438	9	0
ZNF503	9	0
ZNF511	9	0
ZNF747	9	0
ZNRF1	9	0
ZP3	9	0
LGR4	9	-0.405801
TFRC	9	-0.415519
WDFY2	9	-0.49082
SORL1	9	-0.517006
PXK	9	-0.524259
CD70	9	-0.54225
VENTX	9	-0.549961
GNA12	9	-0.577901
PIP5K1C	9	-0.58414
SF3A2	9	-0.589809
TNFRSF10A	9	-0.608073
TPCN1	9	-0.661462
PTK2B	9	-0.717011
FOSL2	9	-0.733033
RARA	9	-0.7392
HSH2D	9	-0.760008
FOS	9	-0.766589
GSE1	9	-0.79425
ZBTB7A	9	-0.861079
USP14	9	-0.978115
HK2	9	-1.16143
FCER2	9	-1.17368
NRROS	9	-1.19729
PRAM1	9	-1.51463
UNC5B	9	-1.56059
OR4F17	9	-1.67992
CD209	9	-1.86312
CCR2	9	-2.32151
TNFRSF11A	8	3.98111
SLC12A3	8	3.74625
KCNE1	8	3.41058
RRAGD	8	2.34098
NTRK1	8	2.20359
PCDH9	8	2.14322
CEACAM21	8	2.02252
CD38	8	1.92374
SERPINB9	8	1.7455
PRRT3	8	1.71865
IDH1	8	1.49845
PAPSS2	8	1.41732
LDHD	8	1.34713
LRP5	8	1.34248
GBE1	8	1.32633
FOXO1	8	1.28613
PRG2	8	1.15975
TMEM53	8	1.12159
BIK	8	1.06817
PDE3A	8	1.0004
GPAT3	8	0.99198
SYNPO2	8	0.973142
PTGIR	8	0.96021
SAT1	8	0.92991
PRSS12	8	0.913467
CDK17	8	0.873428
STAT3	8	0.872223
CLCF1	8	0.837832
POLD4	8	0.834913
ELL2	8	0.801622
FIG4	8	0.78449
AKNA	8	0.777425
PHACTR2	8	0.767569
GOLIM4	8	0.764885
SOCS6	8	0.763583
FUCA1	8	0.751542
AMZ2	8	0.741648
CADM1	8	0.712947
R3HCC1	8	0.70802
TLE1	8	0.699548
IBTK	8	0.651267
MPP1	8	0.631658
RNF145	8	0.627946
TXNDC11	8	0.618336
PDIA6	8	0.617783
SSR2	8	0.615804
EMC3	8	0.604554
KTN1	8	0.59672
NDUFB4	8	0.55391
HBEGF	8	0.519154
MGAT4A	8	0.511753
CNR2	8	0.503577
HMGB1	8	0.495301
MED18	8	0.493472
SMIM20	8	0.475946
CYTH1	8	0.475189
HMGCL	8	0.472077
SAMHD1	8	0.460952
NEK3	8	0.458444
C2ORF68	8	0.442065
ZC3H12C	8	0.437174
AURKA	8	0.427397
DNAJC1	8	0.424678
MRPL18	8	0.419304
CTSC	8	0.399008
ANKRD13A	8	0.397121
PHF20L1	8	0.382809
ACSL3	8	0.377535
KIFC3	8	0.376356
RBMS1	8	0.372215
PGM2	8	0.372021
ABCC6	8	0
ABT1	8	0
AC009121	8	0
AC015688	8	0
AC112719	8	0
AC123512	8	0
ACAT2	8	0
ADAM8	8	0
ADCY2	8	0
ADGRE1	8	0
ADIRF	8	0
ADORA2B	8	0
AGAP1	8	0
AIM2	8	0
AK2	8	0
AKIRIN2	8	0
AKT1S1	8	0
AMH	8	0
ANAPC1	8	0
ANK1	8	0
ANKRD22	8	0
ANKS1A	8	0
AP003419	8	0
APBB3	8	0
APOA1BP	8	0
APOL6	8	0
ARHGAP22	8	0
ARHGAP30	8	0
ARHGDIB	8	0
ASPRV1	8	0
ATG16L1	8	0
ATP2A2	8	0
ATP2B1	8	0
B4GALT5	8	0
BAX	8	0
BCKDHA	8	0
BCL2A1	8	0
BMP10	8	0
BNC2	8	0
BRF2	8	0
BTBD16	8	0
BTD	8	0
BTN1A1	8	0
BTN2A1	8	0
C10ORF55	8	0
C12ORF76	8	0
C19ORF57	8	0
C4ORF45	8	0
C9ORF69	8	0
CABP5	8	0
CACTIN	8	0
CAMK2G	8	0
CASK	8	0
CASS4	8	0
CBL	8	0
CBLB	8	0
CBR3	8	0
CBWD3	8	0
CBWD7	8	0
CCDC91	8	0
CD14	8	0
CD1A	8	0
CDC123	8	0
CDH26	8	0
CDR2	8	0
CEACAM1	8	0
CEACAM4	8	0
CEBPA	8	0
CELF2	8	0
CELF6	8	0
CENPBD1	8	0
CEP350	8	0
CEP97	8	0
CFAP73	8	0
CHMP7	8	0
CHST3	8	0
CIDEC	8	0
CLDN12	8	0
CLIP1	8	0
CLVS1	8	0
CNBP	8	0
COL23A1	8	0
COQ7	8	0
COX15	8	0
COX4I1	8	0
COX4I2	8	0
CPA6	8	0
CPLX3	8	0
CREB3L1	8	0
CRELD1	8	0
CRH	8	0
CTB-50L17	8	0
CTD-2369P2	8	0
CTSG	8	0
CXCL17	8	0
CYB5RL	8	0
CYP17A1	8	0
CYP1B1	8	0
CYSTM1	8	0
DAP	8	0
DAPK1	8	0
DDR2	8	0
DDX43	8	0
DEF8	8	0
DGKZ	8	0
DHDH	8	0
DKC1	8	0
DNAH1	8	0
DND1	8	0
DOCK9	8	0
DPP4	8	0
DTWD1	8	0
DUPD1	8	0
DYNC1I1	8	0
DYNLT1	8	0
E2F3	8	0
EEF1E1-BLOC1S5	8	0
EFCAB2	8	0
EFHC1	8	0
EFR3A	8	0
EIF4EBP3	8	0
EMC8	8	0
ENDOU	8	0
EPM2A	8	0
ERAP1	8	0
ERLIN2	8	0
F11R	8	0
FAM102B	8	0
FAM124A	8	0
FAM166B	8	0
FAM185A	8	0
FAM207A	8	0
FAM210B	8	0
FAM47E	8	0
FAM47E-STBD1	8	0
FARP1	8	0
FBXL14	8	0
FBXL5	8	0
FBXO32	8	0
FEM1A	8	0
FGD4	8	0
FGF12	8	0
FMNL2	8	0
FOXD4L3	8	0
FOXD4L6	8	0
FPR1	8	0
FPR2	8	0
FPR3	8	0
FRAS1	8	0
FRMD4B	8	0
FTL	8	0
GAB3	8	0
GALNT1	8	0
GALNT7	8	0
GATS	8	0
GCN1	8	0
GEN1	8	0
GINS1	8	0
GIT2	8	0
GJD3	8	0
GLIS3	8	0
GLRA3	8	0
GLTP	8	0
GNB5	8	0
GNPTAB	8	0
GOLGA8J	8	0
GOLGA8T	8	0
GPCPD1	8	0
GPD2	8	0
GPR157	8	0
GPRC5C	8	0
GRIP2	8	0
GTF2H2	8	0
GUCY2C	8	0
GYG2	8	0
GYS1	8	0
H2AFY	8	0
HDAC5	8	0
HHAT	8	0
HMGXB3	8	0
HOOK3	8	0
ICAM3	8	0
IFI16	8	0
IFNGR2	8	0
IFNK	8	0
IGSF6	8	0
IK	8	0
IL17RC	8	0
INPP5K	8	0
INSRR	8	0
INTS6	8	0
IQGAP2	8	0
IQGAP3	8	0
IRGM	8	0
IRS1	8	0
ISM1	8	0
ISY1	8	0
JSRP1	8	0
KCNG2	8	0
KCNH7	8	0
KCNT2	8	0
KDM8	8	0
KIAA0430	8	0
KIAA1841	8	0
KLHDC9	8	0
KLHL38	8	0
KLHL6	8	0
KLRC2	8	0
KLRC3	8	0
KLRC4	8	0
KMT2E	8	0
LACTB	8	0
LARP6	8	0
LAT2	8	0
LCMT1	8	0
LEFTY2	8	0
LENG8	8	0
LENG9	8	0
LIPE	8	0
LMAN1L	8	0
LMNB2	8	0
LNX1	8	0
LRG1	8	0
LRP12	8	0
LRP1B	8	0
LTA4H	8	0
LY6G5B	8	0
LYPLAL1	8	0
M1AP	8	0
[truncated: 14,826 more rows]

## Sheet: Gene pval<0.05 FC 1.5 NR4A Peak
Genes	Peak count for NR4A_peaks	sig.NR4A1_over_GFP	Fold Change Conversion
UP Genes (1.5 fold, pval < 0.05)
SEMG2	5	9.54516	747.102	714 upregulated genes, 629 downregulated genes (fold change cutoff 1.5, pval<0.05)
CTD-2021K4.1	0	9.11226	553.43
KCNE1B	0	9.09324	546.182
RP11-507K12.1	0	8.94697	493.52
NR4A1	7	8.06711	268.19
SYT2	9	6.44773	87.2889
NPIPA5	6	6.43954	86.7948
CHRNA6	14	6.23305	75.2203
TREML1	4	6.19691	73.3593
SMIM24	5	5.99729	63.8799
GUCY1A2	5	5.66731	50.8196
TREM2	4	5.4429	43.4987
ADAMTS8	7	5.40995	42.5164
PRL	4	5.10365	34.3837
SPTBN2	1	5.08477	33.9366
A2M	4	5.07091	33.6122
SEMG1	4	4.70033	25.9981
LBH	3	4.6226	24.6343
HGF	11	4.20135	18.3964
RTN4R	2	4.06177	16.6999
TNFRSF11A	8	3.98111	15.7918
FCGBP	4	3.84278	14.348
ERBB4	14	3.82913	14.2129
ENO3	2	3.80491	13.9763
SLC12A3	8	3.74625	13.4194
C20ORF82	0	3.62822	12.3652
GABBR1	3	3.41868	10.6936
KCNE1	8	3.41058	10.6338
KIT	3	3.29842	9.83837
FCGR2B	23	3.2405	9.45124
CTSL	5	3.22125	9.32596
IL2RB	6	3.21099	9.25987
RP11-874J12.2	0	3.14066	8.81925
GPR146	1	3.01622	8.09042
RP11-25K21.4	0	3.00621	8.0345
TGFBI	7	2.95739	7.76717
CHST2	10	2.91659	7.55058
KIAA1161	1	2.81087	7.01709
GBP5	5	2.80961	7.01096
Z95704.4	0	2.7986	6.95763
TUBA8	7	2.7605	6.77632
RASL11B	1	2.74313	6.69523
PLTP	2	2.68653	6.43761
CCL24	10	2.68366	6.42485
MAP7	12	2.62218	6.15679
CD83	6	2.61281	6.11696
KCNF1	9	2.55613	5.88129
EMBP1	0	2.50837	5.68978
IL21R	10	2.48179	5.58591
PRDM1	14	2.47477	5.55878
PPFIA4	7	2.47095	5.5441
FRMD3	7	2.44282	5.43703
KIF17	3	2.37539	5.18878
GPR183	16	2.35027	5.0992
MYO7A	6	2.3478	5.09046
RRAGD	8	2.34098	5.06647
PIK3R6	7	2.30683	4.94795
IL7R	12	2.2705	4.82489
PKD2	4	2.24584	4.74312
B3GNT8	5	2.22667	4.68052
SAMSN1	10	2.20599	4.61391
NTRK1	8	2.20359	4.60625
PCDH9	8	2.14322	4.41748
FCGR2C	0	2.13487	4.39198
PFKM	2	2.09125	4.26116
PECAM1	0	2.08165	4.23292
LAIR2	5	2.07345	4.20892
GAS7	18	2.06767	4.1921
SLC12A4	2	2.05879	4.16636
CEACAM21	8	2.02252	4.06294
CLEC2D	6	1.99325	3.98132
ZDHHC23	3	1.9863	3.9622
PLEK	11	1.97988	3.94459
METTL7A	3	1.96486	3.90375
IRF4	9	1.94988	3.86343
ZNF219	4	1.94368	3.84685
KIAA1644	5	1.93601	3.82646
CD38	8	1.92374	3.79406
PTPN3	16	1.92126	3.78755
RP11-325K4.2	0	1.91165	3.76238
RP11-134F2.8	0	1.91033	3.75896
FANK1	3	1.89058	3.70785
HERPUD1	10	1.88168	3.68503
TANC2	5	1.87412	3.66579
PTGS1	2	1.85597	3.61995
RP11-16M8.2	0	1.85438	3.61597
HP	0	1.84799	3.59999
EPB41L4B	9	1.84495	3.5924
FZD7	4	1.84298	3.5875
SSR4P1	0	1.83863	3.5767
SLC41A2	10	1.82825	3.55106
ARTN	7	1.8215	3.53449
RP11-793H13.8	0	1.82023	3.53138
GPA33	9	1.81344	3.51479
ATP1B1	3	1.80053	3.48348
PTPRF	0	1.79846	3.4785
LCAT	2	1.78809	3.45358
RIPOR2	0	1.78578	3.44804
STX11	6	1.77177	3.41473
FAM46A	9	1.76301	3.39406
RAB33A	1	1.75047	3.36469
CCRL2	10	1.74943	3.36225
SERPINB9	8	1.7455	3.35311
GAREM1	0	1.74465	3.35113
ERN1	13	1.74159	3.34403
KB-1732A1.1	0	1.74057	3.34168
PRRT3	8	1.71865	3.29128
DNAJB9	0	1.71783	3.28941
ADSSL1	2	1.71517	3.28335
ATP6V1C2	6	1.7038	3.25757
ARHGEF3	12	1.70334	3.25654
RP11-15K19.2	0	1.69041	3.22749
KLHL5	4	1.67868	3.20134
PCLO	2	1.66959	3.18124
CDKL4	2	1.66939	3.18079
ETV4	7	1.65078	3.14004
ADORA2A	4	1.64694	3.13169
RP11-75L1.2	0	1.64586	3.12935
FAM110B	7	1.64236	3.12176
SEL1L3	9	1.62296	3.08006
GABRA4	7	1.61957	3.07283
HAVCR2	5	1.60869	3.04974
RAET1E	6	1.59415	3.01917
CPNE3	7	1.59312	3.017
CFH	2	1.59031	3.01113
ABHD6	11	1.57677	2.98301
TNFSF10	5	1.56816	2.96526
RP11-390P2.4	0	1.56759	2.9641
RP11-468E2.1	0	1.56671	2.96228
CD226	4	1.56143	2.95146
MARCKS	5	1.55386	2.93601
TGM5	2	1.54691	2.9219
CTD-2357A8.3	0	1.53727	2.90244
GNRH1	2	1.53284	2.89355
RCAN1	7	1.51513	2.85825
PCED1B	6	1.50991	2.84793
RP11-184I16.2	0	1.50718	2.84254
RP11-874J12.1	0	1.49993	2.82829
IDH1	8	1.49845	2.82539
SLA	21	1.4951	2.81884
LPAR6	7	1.49115	2.81113
LINC00327	0	1.49101	2.81085
PGM3	3	1.4802	2.78988
SLC35E3	9	1.48006	2.7896
OAS1	2	1.47914	2.78782
AC006129.2	0	1.47713	2.78394
ROS1	14	1.47041	2.77101
OSGIN1	3	1.46925	2.76877
RP11-233H19.2	0	1.4526	2.73702
IMPA2	6	1.44536	2.72332
TMEM71	5	1.44357	2.71993
SQLE	6	1.43965	2.71255
MYBPH	12	1.43281	2.69973
TMEM263	1	1.43194	2.69809
BPGM	1	1.42201	2.67958
CCDC85C	2	1.4203	2.67642
HSPA13	4	1.42023	2.67629
OSTF1	2	1.41847	2.67303
RCAN3	3	1.4184	2.6729
PAPSS2	8	1.41732	2.67089
ADRB1	15	1.41695	2.67021
ARHGAP31	7	1.40265	2.64387
STAT5A	7	1.40105	2.64093
RP4-737E23.5	0	1.38748	2.61622
FAM156A	10	1.38469	2.61116
PECR	12	1.37757	2.5983
PHLDA1	13	1.37343	2.59086
ADRBK2	11	1.36592	2.57741
MIA-RAB4B	5	1.36346	2.57302
FOXO4	2	1.36209	2.57058
AMACR	2	1.35351	2.55533
LDHD	8	1.34713	2.54406
LRP5	8	1.34248	2.53587
FICD	2	1.3422	2.53538
AC010091.1	0	1.34113	2.53349
ZBTB44	6	1.32974	2.51357
GBE1	8	1.32633	2.50764
NATD1	2	1.323	2.50186
RP13-395E19.3	0	1.32094	2.49829
LMBRD1	3	1.31939	2.4956
DOCK4	12	1.31054	2.48034
ULK4P3	0	1.31036	2.48003
GSAP	7	1.308	2.47598
TRANK1	2	1.30706	2.47437
MBNL1-AS1	0	1.30548	2.47166
IDNK	4	1.30295	2.46733
FAT1	6	1.29807	2.45899
AC011747.4	0	1.29728	2.45766
FAM20C	0	1.2937	2.45156
PTGES3L	4	1.29364	2.45145
ARMCX3	1	1.29042	2.446
SNURF	2	1.28711	2.44038
FOXO1	8	1.28613	2.43872
C3ORF80	16	1.2821	2.43192
PAX6	0	1.27856	2.42597
BNIP3L	9	1.26963	2.411
DNAJB5	0	1.26369	2.40109
FAM214B	2	1.2581	2.39181
PDE7A	3	1.2528	2.38303
RP3-509I19.11	0	1.24839	2.37577
CCDC163P	5	1.24438	2.36917
AIM1	15	1.2425	2.36608
MIEF2	1	1.24235	2.36584
APOBEC3G	1	1.24051	2.36282
RP11-44N12.5	0	1.23951	2.36118
ATL1	2	1.22886	2.34381
DEGS2	6	1.2221	2.33286
TMEM266	6	1.22162	2.33209
OSR2	7	1.21692	2.3245
TMEM156	5	1.20689	2.3084
PPP1R14C	11	1.19998	2.29737
STARD4	6	1.1981	2.29437
SESN3	2	1.18844	2.27907
RWDD2A	2	1.18832	2.27887
LLGL2	3	1.18531	2.27412
SESTD1	3	1.18257	2.26981
CTD-2370N5.3	0	1.18225	2.26931
ZBTB38	7	1.18133	2.26786
ADCY6	3	1.17975	2.26538
HIP1R	4	1.17437	2.25695
UPB1	4	1.17277	2.25443
IRF2	15	1.16068	2.23563
LYSMD1	4	1.16056	2.23544
PRG2	8	1.15975	2.23419
RP11-296O14.3	0	1.15772	2.23105
ARHGAP25	13	1.15086	2.22046
AFF3	23	1.13759	2.20013
EXO1	5	1.13549	2.19694
FBXL3	2	1.13511	2.19636
CMTM7	6	1.13411	2.19482
PIM2	2	1.13298	2.19311
LIMS1	9	1.13038	2.18916
C14ORF28	2	1.13032	2.18907
TMEM55A	1	1.12963	2.18802
RIC1	5	1.12748	2.18476
FRMD4A	9	1.12453	2.1803
RP11-726G1.2	0	1.12372	2.17909
TSPYL2	0	1.12238	2.17706
TMEM53	8	1.12159	2.17587
UBE2F	5	1.12156	2.17582
ZER1	4	1.11329	2.16338
ABHD4	10	1.11218	2.16171
SMPDL3A	7	1.1095	2.1577
FAM114A1	4	1.10484	2.15075
ANXA11	3	1.10105	2.14511
RNFT2	7	1.09886	2.14186
MSRB3	5	1.09869	2.14161
NQO2	11	1.09668	2.13862
RP11-493L12.2	0	1.09559	2.13701
ARMC2	11	1.09452	2.13542
STAT4	18	1.09243	2.13233
NRP1	5	1.09182	2.13142
B3GNT2	10	1.09142	2.13084
FHL1	5	1.0853	2.12182
RAB8B	11	1.08251	2.11771
RFFL	7	1.08144	2.11615
GOLT1B	1	1.08009	2.11417
CHI3L1	11	1.0763	2.10862
SUCNR1	6	1.06932	2.09845
BIK	8	1.06817	2.09678
MCEE	6	1.06673	2.09468
SERPINI1	7	1.06538	2.09272
GOLGA8H	15	1.06344	2.08992
MANF	1	1.06299	2.08925
LAMB3	6	1.06286	2.08907
TMEM39A	1	1.06008	2.08505
DNAJB2	5	1.06002	2.08497
CD86	9	1.05589	2.079
AGMAT	2	1.05452	2.07703
ZNF555	2	1.05402	2.0763
GMPPB	2	1.05353	2.07561
NQO1	2	1.0528	2.07455
FNBP1L	1	1.05076	2.07162
SPTSSA	6	1.0505	2.07125
ZDHHC18	5	1.04718	2.06648
RP11-522I20.3	0	1.04477	2.06304
TGFA	10	1.04163	2.05855
HAS3	3	1.04104	2.05772
CTGF	6	1.03911	2.05495
GALNT4	3	1.0385	2.05409
AKTIP	3	1.03811	2.05354
ZNF449	1	1.03793	2.05327
BTG1	12	1.03539	2.04967
LHFPL2	11	1.03405	2.04776
TTL	4	1.02769	2.03875
SCPEP1	6	1.02576	2.03603
RP11-244H3.4	0	1.0241	2.03369
AR	3	1.02159	2.03015
RP11-884K10.5	0	1.01248	2.01738
FKBP14	1	1.00765	2.01063
IGFLR1	1	1.00555	2.00772
GSN	6	1.00385	2.00534
SDF2L1	2	1.00338	2.00469
PIK3AP1	16	1.00097	2.00134
PDE3A	8	1.0004	2.00055
MSC	6	0.999727	1.99962
EIF2AK3	2	0.998614	1.99808
DLX3	2	0.996079	1.99457
LZTS1	9	0.993229	1.99064
GPAT3	8	0.99198	1.98891
SMCO4	0	0.990338	1.98665
FYTTD1	11	0.990187	1.98644
CYTOR	0	0.989781	1.98588
H6PD	9	0.986647	1.98157
MANSC1	4	0.984401	1.97849
FGD6	2	0.983928	1.97784
CRLF2	0	0.983911	1.97782
SLC2A14	3	0.981649	1.97472
AKAP13	16	0.980804	1.97357
SIPA1L1	3	0.980078	1.97257
AC068491.1	0	0.976714	1.96798
TBC1D10A	5	0.973609	1.96375
MFSD2A	7	0.973229	1.96323
SYNPO2	8	0.973142	1.96311
RP1-290I10.6	0	0.971956	1.9615
SLC33A1	1	0.969372	1.95799
SOBP	13	0.967342	1.95524
CEP70	7	0.9654	1.9526
GBP2	2	0.964327	1.95115
PTGIR	8	0.96021	1.94559
PCMTD1	4	0.95824	1.94294
KCTD7	10	0.957867	1.94244
CTNNA1	9	0.957612	1.94209
HPSE	10	0.956243	1.94025
TNFRSF19	5	0.955761	1.9396
USP18	6	0.955512	1.93927
LMBR1L	6	0.954895	1.93844
MYBL1	5	0.949017	1.93056
RPS6KA5	6	0.948019	1.92922
SNAP29	6	0.946123	1.92669
GABARAPL1	4	0.940069	1.91862
RTN4	13	0.939026	1.91723
RP11-153A23.6	0	0.930665	1.90615
CASP7	2	0.930265	1.90563
SAT1	8	0.92991	1.90516
ADAMTS5	6	0.927453	1.90191
ULBP2	7	0.926551	1.90073
BET1	6	0.926511	1.90067
CLECL1	6	0.925259	1.89903
RAB31	23	0.922754	1.89573
ARRDC3	4	0.922446	1.89533
SEC61G	0	0.918434	1.89006
ARHGEF6	5	0.917502	1.88884
FADS3	3	0.914644	1.8851
RIPK3	0	0.913767	1.88396
ATP10D	5	0.9136	1.88374
PRSS12	8	0.913467	1.88357
NXPE3	7	0.913013	1.88297
ABCD1	1	0.912703	1.88257
CDK2AP2	0	0.909428	1.8783
ASAP2	5	0.908099	1.87657
DNAJB4	1	0.901208	1.86763
C21ORF91	7	0.896817	1.86195
CCPG1	5	0.8955	1.86025
VIMP	3	0.895019	1.85963
AGTRAP	6	0.893695	1.85793
SEMA6A	10	0.891027	1.8545
SLC10A7	7	0.890748	1.85414
RP1-152L7.5	0	0.889774	1.85289
HDAC9	15	0.889751	1.85286
PON2	3	0.88931	1.85229
IPO13	3	0.885299	1.84715
RECK	7	0.883552	1.84491
S100A11	13	0.882031	1.84297
SLC8A1	16	0.881246	1.84197
CDC6	9	0.87913	1.83927
ABHD17B	2	0.87902	1.83913
RP11-440L14.1	0	0.878318	1.83823
ZNF672	10	0.877881	1.83767
PTPN9	3	0.875416	1.83454
SLC44A1	7	0.874527	1.83341
CDK17	8	0.873428	1.83201
STAT3	8	0.872223	1.83048
ROBO3	3	0.870103	1.82779
TRIM69	7	0.869528	1.82707
SIX4	5	0.868603	1.82589
CCDC186	13	0.866575	1.82333
ZC3H6	0	0.863857	1.8199
B3GALT4	1	0.863206	1.81908
TBC1D13	5	0.857892	1.81239
FAM49A	5	0.857153	1.81146
ALG2	1	0.856356	1.81046
ITGAE	7	0.855667	1.80959
LCP2	10	0.855231	1.80905
RP11-383H13.1	0	0.855178	1.80898
PRR5L	12	0.854909	1.80864
PDE4D	18	0.853769	1.80722
BEX1	3	0.853054	1.80632
APAF1	6	0.850174	1.80272
SOCS1	10	0.849587	1.80198
MSRB2	0	0.846914	1.79865
PDLIM5	7	0.846128	1.79767
LARP4	5	0.839801	1.7898
PLPP5	1	0.838903	1.78869
TLE4	18	0.838756	1.78851
CHPF	1	0.837932	1.78749
CLCF1	8	0.837832	1.78736
ULK4P2	0	0.836643	1.78589
POLD4	8	0.834913	1.78375
HFE	10	0.830746	1.7786
PNPLA8	0	0.830388	1.77816
KIF13B	7	0.822971	1.76905
SMOX	10	0.817194	1.76198
FDX1	6	0.816675	1.76134
MYOF	9	0.8145	1.75869
CARD10	3	0.814316	1.75846
CTC-774J1.2	0	0.813731	1.75775
SGTB	0	0.812705	1.7565
ARFGAP3	7	0.81129	1.75478
LINC00294	0	0.810311	1.75359
PDIA4	3	0.808377	1.75124
ACPP	6	0.807735	1.75046
ANKMY2	5	0.807731	1.75046
DBN1	7	0.804414	1.74644
ERLEC1	0	0.802344	1.74393
PDE8A	5	0.801847	1.74333
ELL2	8	0.801622	1.74306
TPST1	15	0.800928	1.74222
JMJD1C-AS1	0	0.800681	1.74192
RASA4B	18	0.796523	1.73691
MTUS1	10	0.796341	1.73669
NRBF2	7	0.795019	1.7351
AKAP17A	16	0.794159	1.73407
ZDHHC13	6	0.793296	1.73303
HOMER2	4	0.792894	1.73255
RSPH3	7	0.79267	1.73228
TLN2	4	0.790475	1.72964
MYCL	6	0.790145	1.72925
NHSL1	18	0.789831	1.72887
UTRN	13	0.788913	1.72777
YIPF5	1	0.787508	1.72609
ANKRD44	12	0.787242	1.72577
RNF170	12	0.785732	1.72397
FIG4	8	0.78449	1.72248
BLZF1	1	0.783692	1.72153
CASP3	5	0.783564	1.72138
DNAJC3	5	0.782045	1.71957
RP9P	0	0.781589	1.71902
RUBCN	11	0.77945	1.71648
NINJ2	7	0.779263	1.71625
MLKL	3	0.778861	1.71578
AKNA	8	0.777425	1.71407
BTN2A2	6	0.776999	1.71356
PRKCE	29	0.773715	1.70967
NIPSNAP1	5	0.773496	1.70941
VAPA	16	0.772253	1.70793
TMSB4X	5	0.7718	1.7074
PIK3C2A	2	0.76846	1.70345
ELOVL3	3	0.768331	1.7033
PHACTR2	8	0.767569	1.7024
CHRFAM7A	30	0.766896	1.7016
ISPD	6	0.766828	1.70152
GOLIM4	8	0.764885	1.69923
ATP6V1E1	3	0.764359	1.69862
SOCS6	8	0.763583	1.6977
FZD1	4	0.762392	1.6963
HIPK2	9	0.76141	1.69515
ETS1	11	0.760517	1.6941
LPXN	6	0.758936	1.69224
GALM	5	0.758395	1.69161
PLXNB1	2	0.756758	1.68969
PCTP	12	0.755609	1.68834
ISY1-RAB43	11	0.755183	1.68785
TRIM36	3	0.754924	1.68754
ITGAV	2	0.753471	1.68584
ADARB1	4	0.752093	1.68423
CTC-205M6.3	0	0.751751	1.68384
UBE2T	4	0.751736	1.68382
ERRFI1	17	0.751591	1.68365
FUCA1	8	0.751542	1.68359
TRPM4	4	0.751172	1.68316
ENTPD7	11	0.748759	1.68035
DHRS3	10	0.748301	1.67981
LPAR1	15	0.747981	1.67944
ZNF821	6	0.747716	1.67913
SLC39A7	2	0.743823	1.67461
ZSCAN31	4	0.742917	1.67356
AMZ2	8	0.741648	1.67208
HEATR5A	6	0.741322	1.67171
SPAG5	2	0.739529	1.66963
CDK14	11	0.739499	1.6696
CDC14B	2	0.738452	1.66839
COG3	3	0.737815	1.66765
GORASP2	1	0.736801	1.66648
AKAP7	4	0.73638	1.66599
GCNT1	12	0.734537	1.66386
FUNDC1	1	0.734314	1.66361
MPC2	3	0.733403	1.66256
TCP11L1	3	0.732325	1.66131
ARHGAP44	3	0.731705	1.6606
DHRS11	0	0.731295	1.66013
RPPH1	0	0.729845	1.65846
AP2M1	2	0.729429	1.65798
DLGAP5	6	0.726559	1.65469
RP11-218M22.1	0	0.725305	1.65325
CNPY4	4	0.721786	1.64922
UBE2Q2	2	0.721686	1.64911
SLC27A3	3	0.721527	1.64893
RAB4A	12	0.720406	1.64765
KLC4	0	0.719729	1.64687
SDC4	5	0.718735	1.64574
TRMT1L	1	0.71807	1.64498
DUSP19	2	0.717124	1.6439
RP3-460G2.2	0	0.715897	1.6425
CLDND1	11	0.71569	1.64227
CENPI	0	0.714676	1.64111
C7ORF60	4	0.714456	1.64086
PPP1R12B	17	0.713816	1.64014
TMED7	2	0.71335	1.63961
RP11-181C3.2	0	0.712969	1.63917
CADM1	8	0.712947	1.63915
CAP1	5	0.712354	1.63848
CEP41	3	0.710486	1.63636
STX5	7	0.709546	1.63529
R3HCC1	8	0.70802	1.63356
MYO1B	15	0.707539	1.63302
CEP85L	15	0.706996	1.6324
NIT1	6	0.706498	1.63184
MGST2	3	0.706441	1.63177
HBP1	7	0.704029	1.62905
LAIR1	4	0.704023	1.62904
C4ORF3	3	0.70375	1.62873
DSC2	3	0.702981	1.62787
CECR6	5	0.702976	1.62786
IL10RA	10	0.702642	1.62748
RNF141	2	0.701525	1.62622
C1ORF50	3	0.701399	1.62608
SVBP	3	0.701199	1.62586
OARD1	4	0.699567	1.62402
TLE1	8	0.699548	1.624
CD1D	6	0.699531	1.62398
DERL2	2	0.699509	1.62395
SLX1B	4	0.698836	1.62319
RHOC	3	0.698636	1.62297
GS1-251I9.4	0	0.6985	1.62282
UBL3	4	0.697605	1.62181
ALOX5AP	10	0.697474	1.62166
LYZ	5	0.697136	1.62128
IL4R	14	0.696572	1.62065
HNRNPLL	6	0.695523	1.61947
ERO1B	3	0.694835	1.6187
PNRC2	7	0.694322	1.61812
GSTO1	12	0.693563	1.61727
SNORA17B	0	0.69243	1.616
CAMK1	3	0.692154	1.61569
FAM234B	6	0.692122	1.61566
CPOX	11	0.691599	1.61507
CCDC90B	2	0.691538	1.615
MAGED2	0	0.690983	1.61438
CCDC34	7	0.690166	1.61347
PPM1K	3	0.690145	1.61345
ACAD11	3	0.689982	1.61326
SMIM12	1	0.689799	1.61306
CDC25C	0	0.687099	1.61004
LMAN1	1	0.682901	1.60536
RCHY1	3	0.68227	1.60466
KITLG	5	0.68161	1.60393
SEC23A	5	0.680559	1.60276
ULK4P1	0	0.679604	1.6017
MIS12	2	0.679506	1.60159
RAPGEF2	9	0.678355	1.60031
SCHIP1	9	0.678219	1.60016
SLC17A5	9	0.676833	1.59863
DUSP22	13	0.676618	1.59839
SEC11C	0	0.675697	1.59737
MEF2C	16	0.674078	1.59558
RP11-222A11.1	0	0.673447	1.59488
CH507-254M2.2	0	0.673151	1.59455
C19ORF10	0	0.673004	1.59439
ZNF20	2	0.672067	1.59335
SNRNP35	5	0.672045	1.59333
GMPPA	1	0.671659	1.5929
RNF187	31	0.670337	1.59144
PDP1	9	0.6697	1.59074
FBXL13	7	0.669571	1.5906
SLC50A1	2	0.668697	1.58964
PTPN22	6	0.668252	1.58915
ERMAP	7	0.666583	1.58731
RIPK1	9	0.665705	1.58634
CD58	5	0.665328	1.58593
MSMO1	6	0.66511	1.58569
MOCS2	3	0.664086	1.58456
ETFDH	3	0.664085	1.58456
DLD	4	0.663475	1.58389
YPEL2	4	0.662661	1.583
PDCD4	7	0.662586	1.58292
GOLGA8O	25	0.661004	1.58118
TCEAL8	0	0.66055	1.58069
RINT1	0	0.659706	1.57976
PRKAB2	6	0.659612	1.57966
SRP19	6	0.658579	1.57853
IAH1	2	0.658367	1.5783
TPM3	5	0.657835	1.57771
TTC26	3	0.657085	1.57689
SLC35B1	1	0.655517	1.57518
IKBIP	4	0.654419	1.57398
BTN3A1	5	0.653895	1.57341
IFRD1	3	0.652847	1.57227
COMMD8	5	0.652693	1.5721
UNC119	3	0.652524	1.57192
COX20	9	0.652361	1.57174
BMP8B	3	0.65201	1.57136
IBTK	8	0.651267	1.57055
TMEM135	3	0.650888	1.57013
SLC35B4	7	0.650639	1.56986
LYSMD3	2	0.650406	1.56961
FYN	14	0.649217	1.56832
SAMD8	6	0.648663	1.56771
STK39	10	0.647992	1.56699
ANKRD9	1	0.646111	1.56494
PSMC2	3	0.645612	1.5644
TRIB1	18	0.644865	1.56359
WAPL	6	0.644437	1.56313
SEPSECS	5	0.644299	1.56298
CCNH	2	0.642897	1.56146
GLT8D1	4	0.642209	1.56072
ZNF230	6	0.642194	1.5607
MEGF9	5	0.641886	1.56037
XYLT1	17	0.641547	1.56
C11ORF74	1	0.639095	1.55735
ATP5L	4	0.638759	1.55699
APH1B	9	0.638139	1.55632
BORCS7	7	0.637981	1.55615
SEM1	0	0.637168	1.55527
PPM1E	3	0.637141	1.55524
GFPT1	3	0.635182	1.55313
RASA1	2	0.633348	1.55116
CASP9	7	0.633299	1.55111
HOXA10	18	0.633155	1.55095
SERPINB1	5	0.633105	1.5509
ATP6V1B2	11	0.632281	1.55001
MPP1	8	0.631658	1.54934
BAZ1B	3	0.631097	1.54874
ODF2L	2	0.631042	1.54868
IL12RB1	6	0.630726	1.54834
AC018890.1	0	0.628957	1.54645
ARL6IP6	1	0.628608	1.54607
RNF145	8	0.627946	1.54536
VAV3	20	0.627862	1.54527
ADD3	10	0.62681	1.54415
SAR1A	4	0.626385	1.54369
ARGLU1	7	0.6261	1.54339
FKBP2	5	0.623973	1.54111
HDAC6	2	0.62307	1.54015
SMIM3	9	0.622777	1.53984
CALCOCO2	2	0.621091	1.53804
ZBTB22	1	0.619741	1.5366
SPCS3	0	0.619234	1.53606
PTPRC	13	0.619232	1.53606
RIT1	6	0.618832	1.53563
TXNDC11	8	0.618336	1.5351
LINC00205	0	0.618237	1.535
PDIA6	8	0.617783	1.53452
CPVL	9	0.617707	1.53443
SEPW1	2	0.617262	1.53396
ILK	1	0.616168	1.5328
SSR2	8	0.615804	1.53241
ACADVL	4	0.614955	1.53151
HYOU1	1	0.614767	1.53131
ITFG1	6	0.613809	1.53029
CALU	7	0.61377	1.53025
ALKBH6	3	0.612345	1.52874
NDFIP2	7	0.612248	1.52864
TIAM1	6	0.611496	1.52784
C5ORF28	3	0.611017	1.52734
CD68	2	0.610536	1.52683
MOSPD1	3	0.609712	1.52595
UFL1	0	0.609457	1.52568
NR2C1	2	0.608844	1.52504
FURIN	7	0.608342	1.52451
WDR45	0	0.606751	1.52283
EDEM2	7	0.60599	1.52202
EMC3	8	0.604554	1.52051
HSD17B4	5	0.604238	1.52018
GIMAP6	0	0.603559	1.51946
COQ10B	2	0.603514	1.51941
TMEM107	5	0.603508	1.51941
MTERF4	2	0.602744	1.5186
RNF144A	7	0.602475	1.51832
OSTC	1	0.600801	1.51656
YPEL5	2	0.599833	1.51554
TNIP1	5	0.599783	1.51549
GOLGA5	3	0.59918	1.51486
KLF10	3	0.597813	1.51342
AGFG1	7	0.597357	1.51294
GFM2	4	0.59729	1.51287
KIF20A	0	0.596859	1.51242
KTN1	8	0.59672	1.51227
CDS2	5	0.596606	1.51215
GOLPH3L	4	0.595953	1.51147
LGALS3	5	0.595668	1.51117
SLC39A1	5	0.594594	1.51005
SLFN11	2	0.59453	1.50998
RHOQ	2	0.594402	1.50985
TMC6	2	0.594162	1.5096
RNF5	2	0.593952	1.50938
GMFG	9	0.593474	1.50888
TTLL1	11	0.593384	1.50878
ATG4A	1	0.59321	1.5086
FBXL4	9	0.592657	1.50802
POLR3GL	9	0.592657	1.50802
CENPA	2	0.592607	1.50797
SLC26A6	4	0.592451	1.50781
WT1	3	0.591004	1.50629
SNRPD1	1	0.590863	1.50615
MFSD13A	0	0.590351	1.50561
CCNDBP1	3	0.589341	1.50456
ANAPC16	19	0.589332	1.50455
ITCH	4	0.587805	1.50296
RPS27L	9	0.587757	1.50291
ZDHHC2	4	0.587522	1.50266
TRIM16L	6	0.585685	1.50075
TMEM9	1	0.585385	1.50044
INPP4A	6	0.585215	1.50026
DOWN Genes (1.5 fold, pval < 0.05)
ULK1	4	-0.585629	0.666359
PKD1P1	0	-0.585719	0.666317
CHSY1	4	-0.586328	0.666036
DIRAS1	4	-0.58634	0.66603
LRRK1	4	-0.586891	0.665776
ANKRD11	5	-0.587047	0.665704
CAMKK2	6	-0.588246	0.665151
EEF2KMT	1	-0.589096	0.664759
SF3A2	9	-0.589809	0.664431
IGF2BP2	6	-0.590348	0.664183
CCNI	7	-0.592245	0.66331
ATP10A	5	-0.592581	0.663155
KCNN2	6	-0.592841	0.663036
ZNF512B	2	-0.593869	0.662564
CCND2	5	-0.594271	0.662379
CIC	2	-0.595473	0.661827
LPO	6	-0.596898	0.661174
SH3PXD2A	12	-0.599654	0.659912
TAB1	6	-0.59977	0.659859
ADNP	2	-0.600236	0.659646
ERLIN1	3	-0.600238	0.659645
BCL2	13	-0.60129	0.659164
ATXN2	6	-0.602641	0.658547
HCFC1	3	-0.602769	0.658489
ELK4	2	-0.60331	0.658242
MIR17HG	0	-0.603874	0.657985
GNA15	6	-0.607442	0.656359
HNRNPUL2	3	-0.607718	0.656234
TNFRSF10A	9	-0.608073	0.656072
PIEZO1	0	-0.608267	0.655984
SPEN	3	-0.610095	0.655154
REXO1	6	-0.6116	0.65447
MBTPS2	2	-0.611809	0.654376
GK	6	-0.612422	0.654098
POLR3H	3	-0.612772	0.653939
SLC29A1	1	-0.612843	0.653907
CA5B	3	-0.613826	0.653461
R3HDM1	5	-0.614104	0.653336
TERF2	3	-0.61652	0.652242
EEFSEC	2	-0.617019	0.652017
GALNT18	13	-0.618105	0.651526
RP5-1171I10.5	0	-0.618392	0.651396
RP5-1014D13.2	0	-0.619884	0.650723
NOTCH1	2	-0.621207	0.650127
R3HDM2	5	-0.621295	0.650087
FUT4	2	-0.624271	0.648747
ZNF276	2	-0.626777	0.647622
UPK3BL	15	-0.627373	0.647354
PRDM15	1	-0.627578	0.647262
BAIAP2	3	-0.628178	0.646993
ICAM2	4	-0.629051	0.646602
MIPOL1	3	-0.629618	0.646348
KCNG1	3	-0.629935	0.646206
COL27A1	7	-0.631388	0.645555
PABPC1	4	-0.631573	0.645472
CDC42EP4	3	-0.632719	0.64496
JUNB	1	-0.634014	0.644381
PRRC2A	11	-0.634506	0.644161
P2RX7	5	-0.635558	0.643692
BMS1P1	0	-0.636993	0.643052
ATP2B4	4	-0.638307	0.642466
TNPO2	3	-0.6392	0.642069
RRS1	3	-0.639272	0.642037
SH3BP5	5	-0.639334	0.642009
HMGA2	7	-0.639725	0.641835
CEP68	2	-0.639802	0.641801
SLCO3A1	5	-0.639943	0.641738
SLC7A1	2	-0.640641	0.641428
RP5-1180D12.1	0	-0.641144	0.641204
MAT2A	4	-0.642081	0.640788
GEMIN5	1	-0.643207	0.640288
CHST12	4	-0.644516	0.639707
SEPN1	2	-0.644715	0.639619
ANKRD52	4	-0.646505	0.638826
KCNAB2	2	-0.64761	0.638337
SLC2A1	4	-0.649161	0.637651
SIMC1	5	-0.651259	0.636724
DPYSL3	4	-0.651427	0.63665
CASP2	14	-0.651492	0.636621
STC2	1	-0.652487	0.636183
TOP1	6	-0.652837	0.636028
MDC1	12	-0.653708	0.635645
INPP5D	7	-0.657023	0.634186
SLITRK5	1	-0.657786	0.63385
RP11-315D16.2	0	-0.657927	0.633788
TRG-AS1	0	-0.657971	0.633769
PUS1	2	-0.658306	0.633622
BRD3	3	-0.658647	0.633472
TSPAN32	0	-0.659186	0.633235
AC000123.2	0	-0.660153	0.632811
RPS6KA2	8	-0.66131	0.632304
TPCN1	9	-0.661462	0.632237
KIF21B	7	-0.662632	0.631725
CEBPD	0	-0.66401	0.631122
MEF2D	8	-0.664023	0.631116
KIF26B	14	-0.6641	0.631082
FKBP11	4	-0.664629	0.630851
PRKD2	5	-0.667713	0.629504
PRR14	4	-0.668525	0.629149
HCG23	0	-0.668843	0.629011
ANKHD1-EIF4EBP3	13	-0.6705	0.628289
RP11-382B18.1	0	-0.671217	0.627977
HOMER3	3	-0.671435	0.627882
AP001055.8	0	-0.672362	0.627479
TRPM2	1	-0.672721	0.627322
KAZALD1	2	-0.673586	0.626946
GLT25D1	0	-0.67403	0.626753
ATP11A	0	-0.67455	0.626527
EEF2K	4	-0.676281	0.625776
KCTD13	5	-0.677244	0.625359
ADRB2	5	-0.677985	0.625038
FAM216A	10	-0.67817	0.624958
KLF11	0	-0.678778	0.624694
FRK	3	-0.681305	0.623601
LARP1	1	-0.682395	0.62313
ANKRD27	2	-0.682732	0.622984
RP11-345J4.8	0	-0.684442	0.622247
PTPN14	14	-0.684939	0.622032
HLA-DOB	2	-0.688338	0.620568
PSTPIP2	2	-0.688466	0.620513
KIAA0513	5	-0.689267	0.620169
XPO5	4	-0.689368	0.620125
ANK2	10	-0.691102	0.61938
IRS2	6	-0.691165	0.619354
ITPRIPL1	6	-0.692111	0.618947
C15ORF39	5	-0.692564	0.618753
ZC3H3	5	-0.69422	0.618043
MAN1C1	3	-0.694531	0.61791
RHOF	1	-0.695486	0.617501
TWNK	0	-0.696003	0.61728
TATDN2	4	-0.696051	0.617259
S1PR3	7	-0.697312	0.61672
ADCK3	1	-0.697559	0.616615
MKL1	7	-0.69983	0.615645
SCAF4	3	-0.699937	0.615599
PRKACA	7	-0.700325	0.615433
GRAMD4	5	-0.701343	0.615
FSIP2	6	-0.701388	0.61498
PML	0	-0.704518	0.613647
ZNF556	3	-0.70485	0.613506
FAM43A	4	-0.704999	0.613443
PACS1	2	-0.705985	0.613024
PATL1	3	-0.706193	0.612935
SRM	3	-0.70624	0.612915
NT5DC3	5	-0.70645	0.612826
CD300A	10	-0.706648	0.612742
PPP2R2A	5	-0.707653	0.612316
TMEM120B	5	-0.709379	0.611583
BATF3	14	-0.709446	0.611555
ZNF507	2	-0.70957	0.611502
TP53I11	4	-0.71125	0.610791
CDC42EP1	3	-0.711278	0.610779
ZDHHC14	18	-0.712266	0.610361
RP11-1212A22.4	0	-0.714639	0.609358
RASSF4	4	-0.715311	0.609074
IGF2BP1	1	-0.71619	0.608703
EEF1AKMT4	0	-0.716673	0.608499
PTK2B	9	-0.717011	0.608356
APBB1IP	7	-0.717655	0.608085
WWC1	3	-0.717832	0.60801
EP400NL	1	-0.718519	0.607721
RFX7	4	-0.719131	0.607463
BZRAP1	6	-0.719855	0.607159
RP11-1186N24.5	0	-0.719914	0.607134
C9ORF139	0	-0.720189	0.607018
SLC7A11	5	-0.720416	0.606922
CTD-3099C6.9	0	-0.720924	0.606709
RP11-556O5.3	0	-0.723459	0.605643
RP11-463O12.5	0	-0.725877	0.60463
HIP1	15	-0.725933	0.604606
TPP1	1	-0.727685	0.603872
HES1	8	-0.729947	0.602926
DCAF4	1	-0.731252	0.602381
P2RY11	1	-0.732036	0.602054
FOSL2	9	-0.733033	0.601638
IRF5	3	-0.733623	0.601392
PPARGC1B	6	-0.733885	0.601282
ADGRA3	7	-0.73412	0.601185
PSD3	14	-0.734194	0.601154
ADGRL1	4	-0.734596	0.600986
SLC22A23	2	-0.734675	0.600953
SLC36A1	3	-0.735616	0.600562
ANKRD18B	2	-0.738423	0.599394
RARA	9	-0.7392	0.599071
TNRC18	5	-0.739424	0.598979
PACSIN3	2	-0.739884	0.598788
ICAM5	7	-0.740267	0.598629
N4BP2L1	8	-0.740676	0.598459
RP11-458B24.2	0	-0.741139	0.598267
KSR1	11	-0.742733	0.597606
ZNF804A	2	-0.7435	0.597289
FAM102A	3	-0.743584	0.597254
PRKY	0	-0.744247	0.596979
S1PR5	5	-0.744815	0.596744
SEMA7A	3	-0.746681	0.595973
ITPR3	3	-0.746969	0.595854
MALAT1	0	-0.748056	0.595405
IL6R	11	-0.748073	0.595398
TAF4B	0	-0.74892	0.595049
EMILIN1	2	-0.751161	0.594125
PKD1	2	-0.752069	0.593752
CTD-2049J23.2	0	-0.753419	0.593196
DUSP7	4	-0.755321	0.592414
CARD9	1	-0.756571	0.591902
PUM2	2	-0.758868	0.59096
RASGRP2	4	-0.75892	0.590938
HSH2D	9	-0.760008	0.590493
EFNA5	10	-0.761686	0.589807
OSM	6	-0.761965	0.589693
P2RY8	21	-0.762306	0.589553
PRPF19	4	-0.763964	0.588876
TET3	8	-0.764387	0.588704
BAHCC1	0	-0.76445	0.588678
HIVEP2	15	-0.765039	0.588438
ARHGAP1	4	-0.765921	0.588078
ZNF347	0	-0.766026	0.588035
LPCAT1	3	-0.76607	0.588017
FOS	9	-0.766589	0.587806
THRA	5	-0.766798	0.587721
INF2	2	-0.768797	0.586907
CACNB3	3	-0.769109	0.58678
JPH2	3	-0.769308	0.586699
FAM53B	11	-0.770149	0.586357
ZFP69B	4	-0.770421	0.586246
PLXNA1	1	-0.770443	0.586238
VIT	3	-0.770498	0.586215
TAF15	3	-0.770591	0.586177
RP11-814P23.1	0	-0.775115	0.584342
CISH	2	-0.775323	0.584258
CBX6	3	-0.775581	0.584153
PIK3CB	6	-0.778287	0.583059
CYB561	1	-0.778694	0.582894
RARG	4	-0.780733	0.582071
JUP	2	-0.782376	0.581409
KPTN	0	-0.787455	0.579365
CRTC1	1	-0.788206	0.579064
TSIX	0	-0.789238	0.57865
SLC19A1	1	-0.789264	0.578639
IFIT1	5	-0.790424	0.578174
EPHA1	12	-0.792828	0.577211
HPDL	4	-0.793274	0.577033
GSE1	9	-0.79425	0.576643
RP4-671O14.6	0	-0.794404	0.576581
SLC25A19	6	-0.79456	0.576519
PITPNB	5	-0.795127	0.576292
FLRT1	3	-0.797939	0.57517
CTD-2207O23.3	0	-0.80056	0.574126
ADGRA2	11	-0.800676	0.57408
AHNAK	6	-0.800797	0.574032
PHLDB1	5	-0.801051	0.573931
NBEAL2	6	-0.801566	0.573726
DIAPH1	8	-0.802234	0.57346
SPON2	1	-0.802535	0.573341
RP11-266K4.9	0	-0.806239	0.571871
POLR2A	1	-0.806815	0.571642
CDKL1	6	-0.807476	0.571381
NPTXR	3	-0.809331	0.570647
RP11-645C24.2	0	-0.811734	0.569697
DLX5	2	-0.811814	0.569665
IL15RA	5	-0.813982	0.56881
MKL2	5	-0.81477	0.568499
USP31	2	-0.817129	0.56757
ABCA2	5	-0.817207	0.56754
TICAM1	8	-0.81869	0.566956
AAK1	22	-0.818694	0.566955
AQP3	1	-0.81941	0.566674
USP36	5	-0.821483	0.56586
PROSER3	1	-0.822738	0.565368
SERTAD2	8	-0.825943	0.564113
UNCX	2	-0.826071	0.564063
RP6-99M1.2	0	-0.829935	0.562555
ASPHD2	3	-0.831276	0.562032
CDC42EP3	13	-0.831775	0.561837
MLXIP	3	-0.833212	0.561278
SULT1B1	1	-0.833218	0.561276
SIRPB2	10	-0.834058	0.560949
HOXC4	3	-0.834903	0.560621
CXCR4	12	-0.835455	0.560406
RP11-306O13.1	0	-0.835483	0.560395
XAF1	4	-0.836433	0.560026
RP5-862P8.2	0	-0.836463	0.560015
SMG7	6	-0.837717	0.559528
SLC1A3	8	-0.838528	0.559214
TMEM201	2	-0.83929	0.558919
MYC	2	-0.839919	0.558675
FLNC	2	-0.843394	0.557331
PODXL	1	-0.843765	0.557187
CD3EAP	4	-0.843773	0.557185
NCOA6	2	-0.843786	0.557179
TNFRSF13C	3	-0.846589	0.556098
FCHO1	3	-0.847977	0.555563
RP11-368J21.1	0	-0.850768	0.554489
TYMP	4	-0.852542	0.553808
PPAN-P2RY11	1	-0.85461	0.553015
ZNF395	2	-0.85462	0.553011
PPDPF	4	-0.856148	0.552426
POLR1B	4	-0.857314	0.551979
SLC16A9	2	-0.857675	0.551841
POM121C	10	-0.858676	0.551458
POLR2J2	13	-0.858846	0.551393
ARHGAP17	4	-0.859572	0.551116
DGAT2	4	-0.860635	0.55071
MAP2K5	7	-0.860675	0.550695
ZBTB7A	9	-0.861079	0.550541
PPRC1	2	-0.861097	0.550534
PELI3	3	-0.861976	0.550198
RP11-392E22.9	0	-0.862126	0.550141
GPR65	1	-0.862941	0.54983
KMT2D	6	-0.863667	0.549554
APOL4	0	-0.863856	0.549482
SH2D4A	6	-0.866672	0.54841
REPIN1	6	-0.870403	0.546994
SEMA3G	2	-0.871141	0.546714
FYB1	0	-0.872162	0.546328
KAZN	6	-0.872293	0.546278
RXRA	6	-0.873031	0.545999
RASD1	4	-0.87566	0.545004
TEF	3	-0.876211	0.544796
ANKLE1	6	-0.876216	0.544794
C20ORF96	2	-0.87687	0.544548
RNF24	6	-0.877335	0.544372
SELPLG	4	-0.87752	0.544302
SLC7A5	2	-0.879208	0.543666
FOXF2	5	-0.879444	0.543577
ICOSLG	7	-0.880684	0.54311
EIF5B	2	-0.88084	0.543051
CCDC86	2	-0.882741	0.542336
GNG4	0	-0.883401	0.542088
NPDC1	3	-0.883749	0.541957
RHBDF2	3	-0.884068	0.541838
CACNB1	3	-0.884603	0.541636
SAMD11	3	-0.885126	0.54144
HCK	4	-0.885354	0.541355
THSD7A	12	-0.885788	0.541192
PTPRE	6	-0.887687	0.54048
HS6ST1	2	-0.889286	0.539881
RP11-73M7.10	0	-0.889355	0.539855
PDP2	4	-0.890587	0.539395
PLAU	8	-0.892512	0.538675
RP11-346D14.1	0	-0.893849	0.538176
RP11-20I23.8	0	-0.896772	0.537087
DKK2	4	-0.896943	0.537024
VDR	6	-0.899451	0.536091
SOX12	2	-0.902898	0.534811
PCBP2	5	-0.903184	0.534705
ANP32B	2	-0.903521	0.534581
SETD1A	3	-0.905343	0.533906
MYADM	1	-0.905758	0.533752
MYPOP	2	-0.906595	0.533443
RCOR2	2	-0.907793	0.533
E2F5	4	-0.910692	0.53193
TGIF2-C20ORF24	2	-0.911375	0.531678
RAB27A	8	-0.914016	0.530706
TFAP2A	5	-0.916657	0.529735
AMPD2	1	-0.917242	0.52952
SCAMP4	3	-0.918806	0.528947
RP4-564F22.2	0	-0.91958	0.528663
EEPD1	7	-0.919612	0.528651
SEMA4A	6	-0.920926	0.52817
TLE3	4	-0.922427	0.527621
WIZ	4	-0.922559	0.527572
RP11-403I13.5	0	-0.922705	0.527519
BCL9L	6	-0.92271	0.527517
ZYX	11	-0.923398	0.527266
TNS1	6	-0.925166	0.52662
RP11-326N17.2	0	-0.927864	0.525636
OAS2	2	-0.928196	0.525515
ANKRD18A	4	-0.928581	0.525375
SLC29A2	4	-0.930317	0.524743
RUNX3	8	-0.930438	0.524699
ST3GAL4-AS1	0	-0.931134	0.524446
PHACTR3	7	-0.931839	0.52419
RP5-1112D6.8	0	-0.933837	0.523464
EPHB4	1	-0.937048	0.5223
TMEM86B	2	-0.937438	0.522159
PTAFR	8	-0.937503	0.522136
CDK5R1	0	-0.938692	0.521706
NFIC	4	-0.939579	0.521385
ZNF618	5	-0.941548	0.520674
SP2	3	-0.942524	0.520322
JADE2	4	-0.943526	0.519961
RP11-392E22.6	0	-0.945081	0.5194
WDR4	2	-0.95051	0.51745
NR1D2	3	-0.954568	0.515996
BCR	2	-0.956055	0.515464
RIN1	2	-0.964007	0.512631
MTSS1L	2	-0.966088	0.511892
ATXN2L	3	-0.967102	0.511533
ARHGAP23	2	-0.971606	0.509938
NCOR2	17	-0.972372	0.509668
CAMKK1	7	-0.972693	0.509554
DTNBP1	4	-0.975331	0.508623
USP14	9	-0.978115	0.507643
PLPPR2	4	-0.978814	0.507397
NFIX	13	-0.980212	0.506905
NEUROG3	1	-0.981638	0.506405
CCNK	1	-0.981919	0.506306
HEBP1	3	-0.981964	0.50629
PLBD2	1	-0.982162	0.50622
COL8A2	2	-0.984474	0.50541
SHANK1	0	-0.985155	0.505171
CTD-2020K17.1	0	-0.986388	0.50474
UTP4	0	-0.986537	0.504688
RP11-703G6.1	0	-0.986956	0.504541
DOCK6	5	-0.98715	0.504473
SPI1	5	-0.988493	0.504004
HSD11B1	6	-0.992367	0.502652
NACC2	11	-0.994391	0.501948
TGFB2	5	-0.996816	0.501105
SFXN3	2	-0.996833	0.501099
AC073046.25	0	-1.00019	0.499935
ZBED3	4	-1.00152	0.499474
ARRB1	4	-1.00308	0.498934
TRIM9	8	-1.00508	0.498243
IKZF3	2	-1.00562	0.498055
PTX3	1	-1.00664	0.497703
RP11-480A16.2	0	-1.00865	0.497013
FOXRED2	6	-1.00994	0.496566
AC004951.6	0	-1.01067	0.496316
F3	4	-1.0166	0.494279
CDHR1	5	-1.01721	0.494071
NPIPB4	6	-1.01722	0.494068
PDZD7	2	-1.019	0.493459
PLAGL2	3	-1.02013	0.493073
APOBR	4	-1.02575	0.491154
CTA-941F9.10	0	-1.02595	0.491088
FAM189B	3	-1.02645	0.490917
RAVER1	8	-1.02779	0.490463
NAF1	0	-1.02884	0.490106
HTR7	3	-1.03032	0.4896
RP11-114N19.3	0	-1.03106	0.489351
WNT10B	5	-1.03125	0.489286
PLD2	3	-1.03507	0.487992
RAB3D	4	-1.03936	0.486542
KCNJ14	1	-1.03974	0.486416
CD44	13	-1.0457	0.484409
DHX33	1	-1.04573	0.4844
KDM6B	2	-1.05077	0.482709
CXORF21	6	-1.05115	0.482582
DOK3	7	-1.05266	0.482078
AL035209.2	0	-1.05846	0.480146
PLD6	0	-1.06445	0.478156
SLCO4A1	8	-1.06512	0.477931
RP11-16P6.1	0	-1.06535	0.477858
CSF1R	4	-1.06556	0.477786
CH507-9B2.1	0	-1.06806	0.47696
TNFSF14	7	-1.06812	0.476941
GATA2	2	-1.06838	0.476854
NKD2	3	-1.07235	0.475544
FBRSL1	2	-1.07275	0.475414
FMNL1	14	-1.07625	0.474261
NOL4L	5	-1.07682	0.474073
RAB7B	0	-1.07894	0.473378
HNRNPD	2	-1.08412	0.471679
RNF44	5	-1.08425	0.471638
ADAMTS10	11	-1.09144	0.469294
FOXP4	1	-1.09461	0.468262
RP11-529K1.3	0	-1.09947	0.466688
ANKRD13B	3	-1.10147	0.466043
SH2D3C	2	-1.10181	0.465932
JUND	10	-1.1045	0.465063
TRIM14	2	-1.10762	0.464058
USB1	0	-1.10786	0.463982
GGT5	3	-1.1091	0.463582
KCNA3	2	-1.11146	0.462826
CTA-384D8.28	0	-1.11176	0.462728
FBXO41	0	-1.11363	0.462129
MNT	1	-1.1179	0.460764
ONECUT2	6	-1.12409	0.458791
CTB-133G6.1	0	-1.12536	0.458386
HRH2	7	-1.13302	0.45596
RP4-673D20.3	0	-1.13481	0.455395
MICAL2	13	-1.14084	0.453495
AC007276.6	0	-1.14261	0.452941
EGR1	0	-1.14533	0.452088
RP11-358M11.2	0	-1.15139	0.450192
AC007240.1	0	-1.15477	0.449139
CCNA1	4	-1.15621	0.448691
DNM1	0	-1.15643	0.448622
TIAF1	4	-1.15704	0.448431
HK2	9	-1.16143	0.44707
ANXA8	6	-1.16424	0.446199
PDE4A	6	-1.17035	0.444315
NPIPB3	5	-1.17146	0.443972
FCER2	9	-1.17368	0.443289
LINC00997	0	-1.17785	0.44201
RP11-449P15.2	0	-1.1839	0.44016
AMER1	0	-1.18878	0.438674
PRRT4	1	-1.19283	0.437443
CTDNEP1	1	-1.19401	0.437086
NRROS	9	-1.19729	0.436093
WI2-87327B8.2	0	-1.20175	0.434747
IQSEC1	5	-1.20228	0.434589
SERINC5	6	-1.20773	0.43295
SAMD10	1	-1.20898	0.432573
ADAMTS14	5	-1.21875	0.429654
IL4I1	10	-1.22047	0.429143
STON1	3	-1.22603	0.427493
ZNF865	5	-1.22888	0.426649
KLF2	6	-1.22922	0.426549
KLF16	4	-1.23429	0.425051
JAG1	3	-1.23626	0.424471
RP11-368I7.2	0	-1.24155	0.422917
RIN3	11	-1.24301	0.422489
MROH7	0	-1.24381	0.422255
RP11-172H24.4	0	-1.24452	0.422049
CTD-2562J17.6	0	-1.24593	0.421636
TRERF1	4	-1.24693	0.421343
ERP27	8	-1.25909	0.417807
CA2	1	-1.26754	0.415369
PER1	6	-1.26912	0.414913
AGRN	3	-1.26979	0.414719
C20ORF197	0	-1.27268	0.41389
SKI	3	-1.27666	0.412751
AXL	6	-1.28482	0.410421
FAM86B1	0	-1.28505	0.410356
NAT8L	3	-1.29081	0.408721
RP13-554M15.7	0	-1.29213	0.408349
TERT	4	-1.29828	0.40661
RAB11FIP3	5	-1.29872	0.406487
IL18R1	6	-1.3005	0.405984
ST18	4	-1.3033	0.405197
TTYH2	4	-1.3042	0.404945
RP11-466H18.1	0	-1.30463	0.404825
RP11-295D4.3	0	-1.3122	0.402707
HUNK	3	-1.32669	0.398682
DBNDD1	10	-1.33387	0.396702
ATIC	1	-1.33517	0.396346
TBXA2R	7	-1.33659	0.395955
CYP46A1	1	-1.33878	0.395354
RP11-284N8.3	0	-1.34099	0.39475
RFX8	11	-1.34167	0.394565
NPIPB5	5	-1.34594	0.393399
CMIP	17	-1.35467	0.391025
ASIC1	1	-1.36854	0.387284
SLC16A10	3	-1.37339	0.385984
ZNF296	1	-1.37487	0.385586
CXCR3	3	-1.37801	0.384749
NFATC2	8	-1.37892	0.384505
SHISA7	3	-1.37948	0.384356
BCL11A	12	-1.38943	0.381716
IKZF4	2	-1.39019	0.381514
RP11-783N5.1	0	-1.39607	0.379962
CH507-513H4.1	0	-1.40176	0.378467
P2RY2	4	-1.40281	0.378192
ATP2B2	5	-1.40633	0.377271
NR1D1	5	-1.41003	0.376305
ENG	2	-1.41065	0.376141
SPNS2	2	-1.41769	0.37431
RP5-984P4.6	0	-1.42745	0.371789
FAM65A	1	-1.42968	0.371212
MAST1	1	-1.43026	0.371064
RP11-43F13.3	0	-1.44223	0.367999
SMPD3	5	-1.44237	0.367962
FGL2	7	-1.44318	0.367755
NHSL2	3	-1.44938	0.36618
FJX1	4	-1.45124	0.365707
CHST13	1	-1.46812	0.361453
GNG2	5	-1.47089	0.360759
AC046143.7	0	-1.47185	0.360519
SOX18	1	-1.4743	0.359908
CSPG4	6	-1.47658	0.35934
ABCA1	5	-1.48688	0.356783
TCF23	2	-1.49609	0.354512
GATAD2B	8	-1.50101	0.353306
ST3GAL4	2	-1.50239	0.352969
RP11-800A3.4	0	-1.5063	0.352013
PRAM1	9	-1.51463	0.349985
NOD2	7	-1.51491	0.349918
ZNF385A	10	-1.52585	0.347274
MGLL	6	-1.54328	0.343104
CH17-258A22.4	0	-1.54456	0.3428
EPHB3	3	-1.54525	0.342636
UNC5B	9	-1.56059	0.339013
NTSR1	6	-1.56542	0.33788
RHOBTB1	2	-1.58523	0.333271
RP11-114H24.1	0	-1.62597	0.323993
IGSF10	5	-1.63505	0.321959
TIFAB	7	-1.63771	0.321367
FGR	6	-1.65345	0.317878
OR4F17	9	-1.67992	0.312101
SHISA2	1	-1.69432	0.308999
KLF15	0	-1.70125	0.307519
VCAN	3	-1.76138	0.294965
DDN	5	-1.76412	0.294407
MPV17L	12	-1.83598	0.280101
EPHB2	0	-1.83859	0.279595
WNT7B	7	-1.84406	0.278536
LINC01002	0	-1.8466	0.278047
POU2F2	2	-1.84883	0.277618
CD209	9	-1.86312	0.27488
HTRA3	6	-1.87278	0.273046
MUC1	0	-1.87341	0.272928
KIAA1462	5	-1.88079	0.271535
HTRA1	4	-1.90912	0.266255
MEIOC	0	-1.90917	0.266245
RP11-391L3.3	0	-1.93588	0.261363
RP5-857K21.8	0	-1.94746	0.259272
HIVEP3	8	-1.97453	0.254454
SLC9C2	7	-2.01862	0.246794
MYO1E	7	-2.04206	0.242817
NPIPB9	5	-2.04732	0.241933
DUSP8	1	-2.09865	0.233477
MT-ND5	16	-2.10888	0.231827
CIITA	4	-2.12323	0.229532
CBFA2T3	3	-2.13815	0.227171
DTX4	5	-2.1403	0.226833
RP11-365P13.3	0	-2.27302	0.206896
BEGAIN	6	-2.31965	0.200316
CCR2	9	-2.32151	0.200058
ZFHX3	14	-2.37713	0.192492
NOG	0	-2.39011	0.190767
PROX1	3	-2.39535	0.190077
ALDH1A3	3	-2.42989	0.18558
USP41	3	-2.45833	0.181957
PAK3	2	-2.76869	0.146738
SLX1A	6	-2.7859	0.144997
FAM95B1	0	-2.90671	0.13335
ADGRF1	4	-2.91148	0.13291
TRPS1	5	-2.91847	0.132267
GLI2	5	-2.92743	0.131448
ANKRD30BL	8	-2.94385	0.129961
PKNOX2	3	-3.06183	0.119756
RP3-410C9.1	0	-3.29877	0.101618
MPEG1	5	-3.32713	0.0996404
IQSEC3	4	-3.89866	0.0670481
MIR3648-1	0	-4.18628	0.0549294
MIR663B	0	-4.27696	0.0515831
MIR3687-1	0	-4.32037	0.0500539
MIR663A	0	-4.78587	0.0362502

## Sheet: NR4A1 Targetome
Genes	Peak count for NR4A_peaks	sig.NR4A1_over_GFP	Fold Change Conversion
UP Genes (1.5 fold, pval < 0.05)
SEMG2	5	9.54516	747.102
NR4A1	7	8.06711	268.19
SYT2	9	6.44773	87.2889
NPIPA5	6	6.43954	86.7948
CHRNA6	14	6.23305	75.2203
TREML1	4	6.19691	73.3593
SMIM24	5	5.99729	63.8799
GUCY1A2	5	5.66731	50.8196
TREM2	4	5.4429	43.4987
ADAMTS8	7	5.40995	42.5164
PRL	4	5.10365	34.3837
SPTBN2	1	5.08477	33.9366
A2M	4	5.07091	33.6122
SEMG1	4	4.70033	25.9981
LBH	3	4.6226	24.6343
HGF	11	4.20135	18.3964
RTN4R	2	4.06177	16.6999
TNFRSF11A	8	3.98111	15.7918
FCGBP	4	3.84278	14.348
ERBB4	14	3.82913	14.2129
ENO3	2	3.80491	13.9763
SLC12A3	8	3.74625	13.4194
GABBR1	3	3.41868	10.6936
KCNE1	8	3.41058	10.6338
KIT	3	3.29842	9.83837
FCGR2B	23	3.2405	9.45124
CTSL	5	3.22125	9.32596
IL2RB	6	3.21099	9.25987
GPR146	1	3.01622	8.09042
TGFBI	7	2.95739	7.76717
CHST2	10	2.91659	7.55058
KIAA1161	1	2.81087	7.01709
GBP5	5	2.80961	7.01096
TUBA8	7	2.7605	6.77632
RASL11B	1	2.74313	6.69523
PLTP	2	2.68653	6.43761
CCL24	10	2.68366	6.42485
MAP7	12	2.62218	6.15679
CD83	6	2.61281	6.11696
KCNF1	9	2.55613	5.88129
IL21R	10	2.48179	5.58591
PRDM1	14	2.47477	5.55878
PPFIA4	7	2.47095	5.5441
FRMD3	7	2.44282	5.43703
KIF17	3	2.37539	5.18878
GPR183	16	2.35027	5.0992
MYO7A	6	2.3478	5.09046
RRAGD	8	2.34098	5.06647
PIK3R6	7	2.30683	4.94795
IL7R	12	2.2705	4.82489
PKD2	4	2.24584	4.74312
B3GNT8	5	2.22667	4.68052
SAMSN1	10	2.20599	4.61391
NTRK1	8	2.20359	4.60625
PCDH9	8	2.14322	4.41748
PFKM	2	2.09125	4.26116
LAIR2	5	2.07345	4.20892
GAS7	18	2.06767	4.1921
SLC12A4	2	2.05879	4.16636
CEACAM21	8	2.02252	4.06294
CLEC2D	6	1.99325	3.98132
ZDHHC23	3	1.9863	3.9622
PLEK	11	1.97988	3.94459
METTL7A	3	1.96486	3.90375
IRF4	9	1.94988	3.86343
ZNF219	4	1.94368	3.84685
KIAA1644	5	1.93601	3.82646
CD38	8	1.92374	3.79406
PTPN3	16	1.92126	3.78755
FANK1	3	1.89058	3.70785
HERPUD1	10	1.88168	3.68503
TANC2	5	1.87412	3.66579
PTGS1	2	1.85597	3.61995
EPB41L4B	9	1.84495	3.5924
FZD7	4	1.84298	3.5875
SLC41A2	10	1.82825	3.55106
ARTN	7	1.8215	3.53449
GPA33	9	1.81344	3.51479
ATP1B1	3	1.80053	3.48348
LCAT	2	1.78809	3.45358
STX11	6	1.77177	3.41473
FAM46A	9	1.76301	3.39406
RAB33A	1	1.75047	3.36469
CCRL2	10	1.74943	3.36225
SERPINB9	8	1.7455	3.35311
ERN1	13	1.74159	3.34403
PRRT3	8	1.71865	3.29128
ADSSL1	2	1.71517	3.28335
ATP6V1C2	6	1.7038	3.25757
ARHGEF3	12	1.70334	3.25654
KLHL5	4	1.67868	3.20134
PCLO	2	1.66959	3.18124
CDKL4	2	1.66939	3.18079
ETV4	7	1.65078	3.14004
ADORA2A	4	1.64694	3.13169
FAM110B	7	1.64236	3.12176
SEL1L3	9	1.62296	3.08006
GABRA4	7	1.61957	3.07283
HAVCR2	5	1.60869	3.04974
RAET1E	6	1.59415	3.01917
CPNE3	7	1.59312	3.017
CFH	2	1.59031	3.01113
ABHD6	11	1.57677	2.98301
TNFSF10	5	1.56816	2.96526
CD226	4	1.56143	2.95146
MARCKS	5	1.55386	2.93601
TGM5	2	1.54691	2.9219
GNRH1	2	1.53284	2.89355
RCAN1	7	1.51513	2.85825
PCED1B	6	1.50991	2.84793
IDH1	8	1.49845	2.82539
SLA	21	1.4951	2.81884
LPAR6	7	1.49115	2.81113
PGM3	3	1.4802	2.78988
SLC35E3	9	1.48006	2.7896
OAS1	2	1.47914	2.78782
ROS1	14	1.47041	2.77101
OSGIN1	3	1.46925	2.76877
IMPA2	6	1.44536	2.72332
TMEM71	5	1.44357	2.71993
SQLE	6	1.43965	2.71255
MYBPH	12	1.43281	2.69973
TMEM263	1	1.43194	2.69809
BPGM	1	1.42201	2.67958
CCDC85C	2	1.4203	2.67642
HSPA13	4	1.42023	2.67629
OSTF1	2	1.41847	2.67303
RCAN3	3	1.4184	2.6729
PAPSS2	8	1.41732	2.67089
ADRB1	15	1.41695	2.67021
ARHGAP31	7	1.40265	2.64387
STAT5A	7	1.40105	2.64093
FAM156A	10	1.38469	2.61116
PECR	12	1.37757	2.5983
PHLDA1	13	1.37343	2.59086
ADRBK2	11	1.36592	2.57741
MIA-RAB4B	5	1.36346	2.57302
FOXO4	2	1.36209	2.57058
AMACR	2	1.35351	2.55533
LDHD	8	1.34713	2.54406
LRP5	8	1.34248	2.53587
FICD	2	1.3422	2.53538
ZBTB44	6	1.32974	2.51357
GBE1	8	1.32633	2.50764
NATD1	2	1.323	2.50186
LMBRD1	3	1.31939	2.4956
DOCK4	12	1.31054	2.48034
GSAP	7	1.308	2.47598
TRANK1	2	1.30706	2.47437
IDNK	4	1.30295	2.46733
FAT1	6	1.29807	2.45899
PTGES3L	4	1.29364	2.45145
ARMCX3	1	1.29042	2.446
SNURF	2	1.28711	2.44038
FOXO1	8	1.28613	2.43872
C3ORF80	16	1.2821	2.43192
BNIP3L	9	1.26963	2.411
FAM214B	2	1.2581	2.39181
PDE7A	3	1.2528	2.38303
CCDC163P	5	1.24438	2.36917
AIM1	15	1.2425	2.36608
MIEF2	1	1.24235	2.36584
APOBEC3G	1	1.24051	2.36282
ATL1	2	1.22886	2.34381
DEGS2	6	1.2221	2.33286
TMEM266	6	1.22162	2.33209
OSR2	7	1.21692	2.3245
TMEM156	5	1.20689	2.3084
PPP1R14C	11	1.19998	2.29737
STARD4	6	1.1981	2.29437
SESN3	2	1.18844	2.27907
RWDD2A	2	1.18832	2.27887
LLGL2	3	1.18531	2.27412
SESTD1	3	1.18257	2.26981
ZBTB38	7	1.18133	2.26786
ADCY6	3	1.17975	2.26538
HIP1R	4	1.17437	2.25695
UPB1	4	1.17277	2.25443
IRF2	15	1.16068	2.23563
LYSMD1	4	1.16056	2.23544
PRG2	8	1.15975	2.23419
ARHGAP25	13	1.15086	2.22046
AFF3	23	1.13759	2.20013
EXO1	5	1.13549	2.19694
FBXL3	2	1.13511	2.19636
CMTM7	6	1.13411	2.19482
PIM2	2	1.13298	2.19311
LIMS1	9	1.13038	2.18916
C14ORF28	2	1.13032	2.18907
TMEM55A	1	1.12963	2.18802
RIC1	5	1.12748	2.18476
FRMD4A	9	1.12453	2.1803
TMEM53	8	1.12159	2.17587
UBE2F	5	1.12156	2.17582
ZER1	4	1.11329	2.16338
ABHD4	10	1.11218	2.16171
SMPDL3A	7	1.1095	2.1577
FAM114A1	4	1.10484	2.15075
ANXA11	3	1.10105	2.14511
RNFT2	7	1.09886	2.14186
MSRB3	5	1.09869	2.14161
NQO2	11	1.09668	2.13862
ARMC2	11	1.09452	2.13542
STAT4	18	1.09243	2.13233
NRP1	5	1.09182	2.13142
B3GNT2	10	1.09142	2.13084
FHL1	5	1.0853	2.12182
RAB8B	11	1.08251	2.11771
RFFL	7	1.08144	2.11615
GOLT1B	1	1.08009	2.11417
CHI3L1	11	1.0763	2.10862
SUCNR1	6	1.06932	2.09845
BIK	8	1.06817	2.09678
MCEE	6	1.06673	2.09468
SERPINI1	7	1.06538	2.09272
GOLGA8H	15	1.06344	2.08992
MANF	1	1.06299	2.08925
LAMB3	6	1.06286	2.08907
TMEM39A	1	1.06008	2.08505
DNAJB2	5	1.06002	2.08497
CD86	9	1.05589	2.079
AGMAT	2	1.05452	2.07703
ZNF555	2	1.05402	2.0763
GMPPB	2	1.05353	2.07561
NQO1	2	1.0528	2.07455
FNBP1L	1	1.05076	2.07162
SPTSSA	6	1.0505	2.07125
ZDHHC18	5	1.04718	2.06648
TGFA	10	1.04163	2.05855
HAS3	3	1.04104	2.05772
CTGF	6	1.03911	2.05495
GALNT4	3	1.0385	2.05409
AKTIP	3	1.03811	2.05354
ZNF449	1	1.03793	2.05327
BTG1	12	1.03539	2.04967
LHFPL2	11	1.03405	2.04776
TTL	4	1.02769	2.03875
SCPEP1	6	1.02576	2.03603
AR	3	1.02159	2.03015
FKBP14	1	1.00765	2.01063
IGFLR1	1	1.00555	2.00772
GSN	6	1.00385	2.00534
SDF2L1	2	1.00338	2.00469
PIK3AP1	16	1.00097	2.00134
PDE3A	8	1.0004	2.00055
MSC	6	0.999727	1.99962
EIF2AK3	2	0.998614	1.99808
DLX3	2	0.996079	1.99457
LZTS1	9	0.993229	1.99064
GPAT3	8	0.99198	1.98891
FYTTD1	11	0.990187	1.98644
H6PD	9	0.986647	1.98157
MANSC1	4	0.984401	1.97849
FGD6	2	0.983928	1.97784
SLC2A14	3	0.981649	1.97472
AKAP13	16	0.980804	1.97357
SIPA1L1	3	0.980078	1.97257
TBC1D10A	5	0.973609	1.96375
MFSD2A	7	0.973229	1.96323
SYNPO2	8	0.973142	1.96311
SLC33A1	1	0.969372	1.95799
SOBP	13	0.967342	1.95524
CEP70	7	0.9654	1.9526
GBP2	2	0.964327	1.95115
PTGIR	8	0.96021	1.94559
PCMTD1	4	0.95824	1.94294
KCTD7	10	0.957867	1.94244
CTNNA1	9	0.957612	1.94209
HPSE	10	0.956243	1.94025
TNFRSF19	5	0.955761	1.9396
USP18	6	0.955512	1.93927
LMBR1L	6	0.954895	1.93844
MYBL1	5	0.949017	1.93056
RPS6KA5	6	0.948019	1.92922
SNAP29	6	0.946123	1.92669
GABARAPL1	4	0.940069	1.91862
RTN4	13	0.939026	1.91723
CASP7	2	0.930265	1.90563
SAT1	8	0.92991	1.90516
ADAMTS5	6	0.927453	1.90191
ULBP2	7	0.926551	1.90073
BET1	6	0.926511	1.90067
CLECL1	6	0.925259	1.89903
RAB31	23	0.922754	1.89573
ARRDC3	4	0.922446	1.89533
ARHGEF6	5	0.917502	1.88884
FADS3	3	0.914644	1.8851
ATP10D	5	0.9136	1.88374
PRSS12	8	0.913467	1.88357
NXPE3	7	0.913013	1.88297
ABCD1	1	0.912703	1.88257
ASAP2	5	0.908099	1.87657
DNAJB4	1	0.901208	1.86763
C21ORF91	7	0.896817	1.86195
CCPG1	5	0.8955	1.86025
VIMP	3	0.895019	1.85963
AGTRAP	6	0.893695	1.85793
SEMA6A	10	0.891027	1.8545
SLC10A7	7	0.890748	1.85414
HDAC9	15	0.889751	1.85286
PON2	3	0.88931	1.85229
IPO13	3	0.885299	1.84715
RECK	7	0.883552	1.84491
S100A11	13	0.882031	1.84297
SLC8A1	16	0.881246	1.84197
CDC6	9	0.87913	1.83927
ABHD17B	2	0.87902	1.83913
ZNF672	10	0.877881	1.83767
PTPN9	3	0.875416	1.83454
SLC44A1	7	0.874527	1.83341
CDK17	8	0.873428	1.83201
STAT3	8	0.872223	1.83048
ROBO3	3	0.870103	1.82779
TRIM69	7	0.869528	1.82707
SIX4	5	0.868603	1.82589
CCDC186	13	0.866575	1.82333
B3GALT4	1	0.863206	1.81908
TBC1D13	5	0.857892	1.81239
FAM49A	5	0.857153	1.81146
ALG2	1	0.856356	1.81046
ITGAE	7	0.855667	1.80959
LCP2	10	0.855231	1.80905
PRR5L	12	0.854909	1.80864
PDE4D	18	0.853769	1.80722
BEX1	3	0.853054	1.80632
APAF1	6	0.850174	1.80272
SOCS1	10	0.849587	1.80198
PDLIM5	7	0.846128	1.79767
LARP4	5	0.839801	1.7898
PLPP5	1	0.838903	1.78869
TLE4	18	0.838756	1.78851
CHPF	1	0.837932	1.78749
CLCF1	8	0.837832	1.78736
POLD4	8	0.834913	1.78375
HFE	10	0.830746	1.7786
KIF13B	7	0.822971	1.76905
SMOX	10	0.817194	1.76198
FDX1	6	0.816675	1.76134
MYOF	9	0.8145	1.75869
CARD10	3	0.814316	1.75846
ARFGAP3	7	0.81129	1.75478
PDIA4	3	0.808377	1.75124
ACPP	6	0.807735	1.75046
ANKMY2	5	0.807731	1.75046
DBN1	7	0.804414	1.74644
PDE8A	5	0.801847	1.74333
ELL2	8	0.801622	1.74306
TPST1	15	0.800928	1.74222
RASA4B	18	0.796523	1.73691
MTUS1	10	0.796341	1.73669
NRBF2	7	0.795019	1.7351
AKAP17A	16	0.794159	1.73407
ZDHHC13	6	0.793296	1.73303
HOMER2	4	0.792894	1.73255
RSPH3	7	0.79267	1.73228
TLN2	4	0.790475	1.72964
MYCL	6	0.790145	1.72925
NHSL1	18	0.789831	1.72887
UTRN	13	0.788913	1.72777
YIPF5	1	0.787508	1.72609
ANKRD44	12	0.787242	1.72577
RNF170	12	0.785732	1.72397
FIG4	8	0.78449	1.72248
BLZF1	1	0.783692	1.72153
CASP3	5	0.783564	1.72138
DNAJC3	5	0.782045	1.71957
RUBCN	11	0.77945	1.71648
NINJ2	7	0.779263	1.71625
MLKL	3	0.778861	1.71578
AKNA	8	0.777425	1.71407
BTN2A2	6	0.776999	1.71356
PRKCE	29	0.773715	1.70967
NIPSNAP1	5	0.773496	1.70941
VAPA	16	0.772253	1.70793
TMSB4X	5	0.7718	1.7074
PIK3C2A	2	0.76846	1.70345
ELOVL3	3	0.768331	1.7033
PHACTR2	8	0.767569	1.7024
CHRFAM7A	30	0.766896	1.7016
ISPD	6	0.766828	1.70152
GOLIM4	8	0.764885	1.69923
ATP6V1E1	3	0.764359	1.69862
SOCS6	8	0.763583	1.6977
FZD1	4	0.762392	1.6963
HIPK2	9	0.76141	1.69515
ETS1	11	0.760517	1.6941
LPXN	6	0.758936	1.69224
GALM	5	0.758395	1.69161
PLXNB1	2	0.756758	1.68969
PCTP	12	0.755609	1.68834
ISY1-RAB43	11	0.755183	1.68785
TRIM36	3	0.754924	1.68754
ITGAV	2	0.753471	1.68584
ADARB1	4	0.752093	1.68423
UBE2T	4	0.751736	1.68382
ERRFI1	17	0.751591	1.68365
FUCA1	8	0.751542	1.68359
TRPM4	4	0.751172	1.68316
ENTPD7	11	0.748759	1.68035
DHRS3	10	0.748301	1.67981
LPAR1	15	0.747981	1.67944
ZNF821	6	0.747716	1.67913
SLC39A7	2	0.743823	1.67461
ZSCAN31	4	0.742917	1.67356
AMZ2	8	0.741648	1.67208
HEATR5A	6	0.741322	1.67171
SPAG5	2	0.739529	1.66963
CDK14	11	0.739499	1.6696
CDC14B	2	0.738452	1.66839
COG3	3	0.737815	1.66765
GORASP2	1	0.736801	1.66648
AKAP7	4	0.73638	1.66599
GCNT1	12	0.734537	1.66386
FUNDC1	1	0.734314	1.66361
MPC2	3	0.733403	1.66256
TCP11L1	3	0.732325	1.66131
ARHGAP44	3	0.731705	1.6606
AP2M1	2	0.729429	1.65798
DLGAP5	6	0.726559	1.65469
CNPY4	4	0.721786	1.64922
UBE2Q2	2	0.721686	1.64911
SLC27A3	3	0.721527	1.64893
RAB4A	12	0.720406	1.64765
SDC4	5	0.718735	1.64574
TRMT1L	1	0.71807	1.64498
DUSP19	2	0.717124	1.6439
CLDND1	11	0.71569	1.64227
C7ORF60	4	0.714456	1.64086
PPP1R12B	17	0.713816	1.64014
TMED7	2	0.71335	1.63961
CADM1	8	0.712947	1.63915
CAP1	5	0.712354	1.63848
CEP41	3	0.710486	1.63636
STX5	7	0.709546	1.63529
R3HCC1	8	0.70802	1.63356
MYO1B	15	0.707539	1.63302
CEP85L	15	0.706996	1.6324
NIT1	6	0.706498	1.63184
MGST2	3	0.706441	1.63177
HBP1	7	0.704029	1.62905
LAIR1	4	0.704023	1.62904
C4ORF3	3	0.70375	1.62873
DSC2	3	0.702981	1.62787
CECR6	5	0.702976	1.62786
IL10RA	10	0.702642	1.62748
RNF141	2	0.701525	1.62622
C1ORF50	3	0.701399	1.62608
SVBP	3	0.701199	1.62586
OARD1	4	0.699567	1.62402
TLE1	8	0.699548	1.624
CD1D	6	0.699531	1.62398
DERL2	2	0.699509	1.62395
SLX1B	4	0.698836	1.62319
RHOC	3	0.698636	1.62297
UBL3	4	0.697605	1.62181
ALOX5AP	10	0.697474	1.62166
LYZ	5	0.697136	1.62128
IL4R	14	0.696572	1.62065
HNRNPLL	6	0.695523	1.61947
ERO1B	3	0.694835	1.6187
PNRC2	7	0.694322	1.61812
GSTO1	12	0.693563	1.61727
CAMK1	3	0.692154	1.61569
FAM234B	6	0.692122	1.61566
CPOX	11	0.691599	1.61507
CCDC90B	2	0.691538	1.615
CCDC34	7	0.690166	1.61347
PPM1K	3	0.690145	1.61345
ACAD11	3	0.689982	1.61326
SMIM12	1	0.689799	1.61306
LMAN1	1	0.682901	1.60536
RCHY1	3	0.68227	1.60466
KITLG	5	0.68161	1.60393
SEC23A	5	0.680559	1.60276
MIS12	2	0.679506	1.60159
RAPGEF2	9	0.678355	1.60031
SCHIP1	9	0.678219	1.60016
SLC17A5	9	0.676833	1.59863
DUSP22	13	0.676618	1.59839
MEF2C	16	0.674078	1.59558
ZNF20	2	0.672067	1.59335
SNRNP35	5	0.672045	1.59333
GMPPA	1	0.671659	1.5929
RNF187	31	0.670337	1.59144
PDP1	9	0.6697	1.59074
FBXL13	7	0.669571	1.5906
SLC50A1	2	0.668697	1.58964
PTPN22	6	0.668252	1.58915
ERMAP	7	0.666583	1.58731
RIPK1	9	0.665705	1.58634
CD58	5	0.665328	1.58593
MSMO1	6	0.66511	1.58569
MOCS2	3	0.664086	1.58456
ETFDH	3	0.664085	1.58456
DLD	4	0.663475	1.58389
YPEL2	4	0.662661	1.583
PDCD4	7	0.662586	1.58292
GOLGA8O	25	0.661004	1.58118
PRKAB2	6	0.659612	1.57966
SRP19	6	0.658579	1.57853
IAH1	2	0.658367	1.5783
TPM3	5	0.657835	1.57771
TTC26	3	0.657085	1.57689
SLC35B1	1	0.655517	1.57518
IKBIP	4	0.654419	1.57398
BTN3A1	5	0.653895	1.57341
IFRD1	3	0.652847	1.57227
COMMD8	5	0.652693	1.5721
UNC119	3	0.652524	1.57192
COX20	9	0.652361	1.57174
BMP8B	3	0.65201	1.57136
IBTK	8	0.651267	1.57055
TMEM135	3	0.650888	1.57013
SLC35B4	7	0.650639	1.56986
LYSMD3	2	0.650406	1.56961
FYN	14	0.649217	1.56832
SAMD8	6	0.648663	1.56771
STK39	10	0.647992	1.56699
ANKRD9	1	0.646111	1.56494
PSMC2	3	0.645612	1.5644
TRIB1	18	0.644865	1.56359
WAPL	6	0.644437	1.56313
SEPSECS	5	0.644299	1.56298
CCNH	2	0.642897	1.56146
GLT8D1	4	0.642209	1.56072
ZNF230	6	0.642194	1.5607
MEGF9	5	0.641886	1.56037
XYLT1	17	0.641547	1.56
C11ORF74	1	0.639095	1.55735
ATP5L	4	0.638759	1.55699
APH1B	9	0.638139	1.55632
BORCS7	7	0.637981	1.55615
PPM1E	3	0.637141	1.55524
GFPT1	3	0.635182	1.55313
RASA1	2	0.633348	1.55116
CASP9	7	0.633299	1.55111
HOXA10	18	0.633155	1.55095
SERPINB1	5	0.633105	1.5509
ATP6V1B2	11	0.632281	1.55001
MPP1	8	0.631658	1.54934
BAZ1B	3	0.631097	1.54874
ODF2L	2	0.631042	1.54868
IL12RB1	6	0.630726	1.54834
ARL6IP6	1	0.628608	1.54607
RNF145	8	0.627946	1.54536
VAV3	20	0.627862	1.54527
ADD3	10	0.62681	1.54415
SAR1A	4	0.626385	1.54369
ARGLU1	7	0.6261	1.54339
FKBP2	5	0.623973	1.54111
HDAC6	2	0.62307	1.54015
SMIM3	9	0.622777	1.53984
CALCOCO2	2	0.621091	1.53804
ZBTB22	1	0.619741	1.5366
PTPRC	13	0.619232	1.53606
RIT1	6	0.618832	1.53563
TXNDC11	8	0.618336	1.5351
PDIA6	8	0.617783	1.53452
CPVL	9	0.617707	1.53443
SEPW1	2	0.617262	1.53396
ILK	1	0.616168	1.5328
SSR2	8	0.615804	1.53241
ACADVL	4	0.614955	1.53151
HYOU1	1	0.614767	1.53131
ITFG1	6	0.613809	1.53029
CALU	7	0.61377	1.53025
ALKBH6	3	0.612345	1.52874
NDFIP2	7	0.612248	1.52864
TIAM1	6	0.611496	1.52784
C5ORF28	3	0.611017	1.52734
CD68	2	0.610536	1.52683
MOSPD1	3	0.609712	1.52595
NR2C1	2	0.608844	1.52504
FURIN	7	0.608342	1.52451
EDEM2	7	0.60599	1.52202
EMC3	8	0.604554	1.52051
HSD17B4	5	0.604238	1.52018
COQ10B	2	0.603514	1.51941
TMEM107	5	0.603508	1.51941
MTERF4	2	0.602744	1.5186
RNF144A	7	0.602475	1.51832
OSTC	1	0.600801	1.51656
YPEL5	2	0.599833	1.51554
TNIP1	5	0.599783	1.51549
GOLGA5	3	0.59918	1.51486
KLF10	3	0.597813	1.51342
AGFG1	7	0.597357	1.51294
GFM2	4	0.59729	1.51287
KTN1	8	0.59672	1.51227
CDS2	5	0.596606	1.51215
GOLPH3L	4	0.595953	1.51147
LGALS3	5	0.595668	1.51117
SLC39A1	5	0.594594	1.51005
SLFN11	2	0.59453	1.50998
RHOQ	2	0.594402	1.50985
TMC6	2	0.594162	1.5096
RNF5	2	0.593952	1.50938
GMFG	9	0.593474	1.50888
TTLL1	11	0.593384	1.50878
ATG4A	1	0.59321	1.5086
FBXL4	9	0.592657	1.50802
POLR3GL	9	0.592657	1.50802
CENPA	2	0.592607	1.50797
SLC26A6	4	0.592451	1.50781
WT1	3	0.591004	1.50629
SNRPD1	1	0.590863	1.50615
CCNDBP1	3	0.589341	1.50456
ANAPC16	19	0.589332	1.50455
ITCH	4	0.587805	1.50296
RPS27L	9	0.587757	1.50291
ZDHHC2	4	0.587522	1.50266
TRIM16L	6	0.585685	1.50075
TMEM9	1	0.585385	1.50044
INPP4A	6	0.585215	1.50026
DOWN Genes (1.5 fold, pval < 0.05)
ULK1	4	-0.585629	0.666359
CHSY1	4	-0.586328	0.666036
DIRAS1	4	-0.58634	0.66603
LRRK1	4	-0.586891	0.665776
ANKRD11	5	-0.587047	0.665704
CAMKK2	6	-0.588246	0.665151
EEF2KMT	1	-0.589096	0.664759
SF3A2	9	-0.589809	0.664431
IGF2BP2	6	-0.590348	0.664183
CCNI	7	-0.592245	0.66331
ATP10A	5	-0.592581	0.663155
KCNN2	6	-0.592841	0.663036
ZNF512B	2	-0.593869	0.662564
CCND2	5	-0.594271	0.662379
CIC	2	-0.595473	0.661827
LPO	6	-0.596898	0.661174
SH3PXD2A	12	-0.599654	0.659912
TAB1	6	-0.59977	0.659859
ADNP	2	-0.600236	0.659646
ERLIN1	3	-0.600238	0.659645
BCL2	13	-0.60129	0.659164
ATXN2	6	-0.602641	0.658547
HCFC1	3	-0.602769	0.658489
ELK4	2	-0.60331	0.658242
GNA15	6	-0.607442	0.656359
HNRNPUL2	3	-0.607718	0.656234
TNFRSF10A	9	-0.608073	0.656072
SPEN	3	-0.610095	0.655154
REXO1	6	-0.6116	0.65447
MBTPS2	2	-0.611809	0.654376
GK	6	-0.612422	0.654098
POLR3H	3	-0.612772	0.653939
SLC29A1	1	-0.612843	0.653907
CA5B	3	-0.613826	0.653461
R3HDM1	5	-0.614104	0.653336
TERF2	3	-0.61652	0.652242
EEFSEC	2	-0.617019	0.652017
GALNT18	13	-0.618105	0.651526
NOTCH1	2	-0.621207	0.650127
R3HDM2	5	-0.621295	0.650087
FUT4	2	-0.624271	0.648747
ZNF276	2	-0.626777	0.647622
UPK3BL	15	-0.627373	0.647354
PRDM15	1	-0.627578	0.647262
BAIAP2	3	-0.628178	0.646993
ICAM2	4	-0.629051	0.646602
MIPOL1	3	-0.629618	0.646348
KCNG1	3	-0.629935	0.646206
COL27A1	7	-0.631388	0.645555
PABPC1	4	-0.631573	0.645472
CDC42EP4	3	-0.632719	0.64496
JUNB	1	-0.634014	0.644381
PRRC2A	11	-0.634506	0.644161
P2RX7	5	-0.635558	0.643692
ATP2B4	4	-0.638307	0.642466
TNPO2	3	-0.6392	0.642069
RRS1	3	-0.639272	0.642037
SH3BP5	5	-0.639334	0.642009
HMGA2	7	-0.639725	0.641835
CEP68	2	-0.639802	0.641801
SLCO3A1	5	-0.639943	0.641738
SLC7A1	2	-0.640641	0.641428
MAT2A	4	-0.642081	0.640788
GEMIN5	1	-0.643207	0.640288
CHST12	4	-0.644516	0.639707
SEPN1	2	-0.644715	0.639619
ANKRD52	4	-0.646505	0.638826
KCNAB2	2	-0.64761	0.638337
SLC2A1	4	-0.649161	0.637651
SIMC1	5	-0.651259	0.636724
DPYSL3	4	-0.651427	0.63665
CASP2	14	-0.651492	0.636621
STC2	1	-0.652487	0.636183
TOP1	6	-0.652837	0.636028
MDC1	12	-0.653708	0.635645
INPP5D	7	-0.657023	0.634186
SLITRK5	1	-0.657786	0.63385
PUS1	2	-0.658306	0.633622
BRD3	3	-0.658647	0.633472
RPS6KA2	8	-0.66131	0.632304
TPCN1	9	-0.661462	0.632237
KIF21B	7	-0.662632	0.631725
MEF2D	8	-0.664023	0.631116
KIF26B	14	-0.6641	0.631082
FKBP11	4	-0.664629	0.630851
PRKD2	5	-0.667713	0.629504
PRR14	4	-0.668525	0.629149
ANKHD1-EIF4EBP3	13	-0.6705	0.628289
HOMER3	3	-0.671435	0.627882
TRPM2	1	-0.672721	0.627322
KAZALD1	2	-0.673586	0.626946
EEF2K	4	-0.676281	0.625776
KCTD13	5	-0.677244	0.625359
ADRB2	5	-0.677985	0.625038
FAM216A	10	-0.67817	0.624958
FRK	3	-0.681305	0.623601
LARP1	1	-0.682395	0.62313
ANKRD27	2	-0.682732	0.622984
PTPN14	14	-0.684939	0.622032
HLA-DOB	2	-0.688338	0.620568
PSTPIP2	2	-0.688466	0.620513
KIAA0513	5	-0.689267	0.620169
XPO5	4	-0.689368	0.620125
ANK2	10	-0.691102	0.61938
IRS2	6	-0.691165	0.619354
ITPRIPL1	6	-0.692111	0.618947
C15ORF39	5	-0.692564	0.618753
ZC3H3	5	-0.69422	0.618043
MAN1C1	3	-0.694531	0.61791
RHOF	1	-0.695486	0.617501
TATDN2	4	-0.696051	0.617259
S1PR3	7	-0.697312	0.61672
ADCK3	1	-0.697559	0.616615
MKL1	7	-0.69983	0.615645
SCAF4	3	-0.699937	0.615599
PRKACA	7	-0.700325	0.615433
GRAMD4	5	-0.701343	0.615
FSIP2	6	-0.701388	0.61498
ZNF556	3	-0.70485	0.613506
FAM43A	4	-0.704999	0.613443
PACS1	2	-0.705985	0.613024
PATL1	3	-0.706193	0.612935
SRM	3	-0.70624	0.612915
NT5DC3	5	-0.70645	0.612826
CD300A	10	-0.706648	0.612742
PPP2R2A	5	-0.707653	0.612316
TMEM120B	5	-0.709379	0.611583
BATF3	14	-0.709446	0.611555
ZNF507	2	-0.70957	0.611502
TP53I11	4	-0.71125	0.610791
CDC42EP1	3	-0.711278	0.610779
ZDHHC14	18	-0.712266	0.610361
RASSF4	4	-0.715311	0.609074
IGF2BP1	1	-0.71619	0.608703
PTK2B	9	-0.717011	0.608356
APBB1IP	7	-0.717655	0.608085
WWC1	3	-0.717832	0.60801
EP400NL	1	-0.718519	0.607721
RFX7	4	-0.719131	0.607463
BZRAP1	6	-0.719855	0.607159
SLC7A11	5	-0.720416	0.606922
HIP1	15	-0.725933	0.604606
TPP1	1	-0.727685	0.603872
HES1	8	-0.729947	0.602926
DCAF4	1	-0.731252	0.602381
P2RY11	1	-0.732036	0.602054
FOSL2	9	-0.733033	0.601638
IRF5	3	-0.733623	0.601392
PPARGC1B	6	-0.733885	0.601282
ADGRA3	7	-0.73412	0.601185
PSD3	14	-0.734194	0.601154
ADGRL1	4	-0.734596	0.600986
SLC22A23	2	-0.734675	0.600953
SLC36A1	3	-0.735616	0.600562
ANKRD18B	2	-0.738423	0.599394
RARA	9	-0.7392	0.599071
TNRC18	5	-0.739424	0.598979
PACSIN3	2	-0.739884	0.598788
ICAM5	7	-0.740267	0.598629
N4BP2L1	8	-0.740676	0.598459
KSR1	11	-0.742733	0.597606
ZNF804A	2	-0.7435	0.597289
FAM102A	3	-0.743584	0.597254
S1PR5	5	-0.744815	0.596744
SEMA7A	3	-0.746681	0.595973
ITPR3	3	-0.746969	0.595854
IL6R	11	-0.748073	0.595398
EMILIN1	2	-0.751161	0.594125
PKD1	2	-0.752069	0.593752
DUSP7	4	-0.755321	0.592414
CARD9	1	-0.756571	0.591902
PUM2	2	-0.758868	0.59096
RASGRP2	4	-0.75892	0.590938
HSH2D	9	-0.760008	0.590493
EFNA5	10	-0.761686	0.589807
OSM	6	-0.761965	0.589693
P2RY8	21	-0.762306	0.589553
PRPF19	4	-0.763964	0.588876
TET3	8	-0.764387	0.588704
HIVEP2	15	-0.765039	0.588438
ARHGAP1	4	-0.765921	0.588078
LPCAT1	3	-0.76607	0.588017
FOS	9	-0.766589	0.587806
THRA	5	-0.766798	0.587721
INF2	2	-0.768797	0.586907
CACNB3	3	-0.769109	0.58678
JPH2	3	-0.769308	0.586699
FAM53B	11	-0.770149	0.586357
ZFP69B	4	-0.770421	0.586246
PLXNA1	1	-0.770443	0.586238
VIT	3	-0.770498	0.586215
TAF15	3	-0.770591	0.586177
CISH	2	-0.775323	0.584258
CBX6	3	-0.775581	0.584153
PIK3CB	6	-0.778287	0.583059
CYB561	1	-0.778694	0.582894
RARG	4	-0.780733	0.582071
JUP	2	-0.782376	0.581409
CRTC1	1	-0.788206	0.579064
SLC19A1	1	-0.789264	0.578639
IFIT1	5	-0.790424	0.578174
EPHA1	12	-0.792828	0.577211
HPDL	4	-0.793274	0.577033
GSE1	9	-0.79425	0.576643
SLC25A19	6	-0.79456	0.576519
PITPNB	5	-0.795127	0.576292
FLRT1	3	-0.797939	0.57517
ADGRA2	11	-0.800676	0.57408
AHNAK	6	-0.800797	0.574032
PHLDB1	5	-0.801051	0.573931
NBEAL2	6	-0.801566	0.573726
DIAPH1	8	-0.802234	0.57346
SPON2	1	-0.802535	0.573341
POLR2A	1	-0.806815	0.571642
CDKL1	6	-0.807476	0.571381
NPTXR	3	-0.809331	0.570647
DLX5	2	-0.811814	0.569665
IL15RA	5	-0.813982	0.56881
MKL2	5	-0.81477	0.568499
USP31	2	-0.817129	0.56757
ABCA2	5	-0.817207	0.56754
TICAM1	8	-0.81869	0.566956
AAK1	22	-0.818694	0.566955
AQP3	1	-0.81941	0.566674
USP36	5	-0.821483	0.56586
PROSER3	1	-0.822738	0.565368
SERTAD2	8	-0.825943	0.564113
UNCX	2	-0.826071	0.564063
ASPHD2	3	-0.831276	0.562032
CDC42EP3	13	-0.831775	0.561837
MLXIP	3	-0.833212	0.561278
SULT1B1	1	-0.833218	0.561276
SIRPB2	10	-0.834058	0.560949
HOXC4	3	-0.834903	0.560621
CXCR4	12	-0.835455	0.560406
XAF1	4	-0.836433	0.560026
SMG7	6	-0.837717	0.559528
SLC1A3	8	-0.838528	0.559214
TMEM201	2	-0.83929	0.558919
MYC	2	-0.839919	0.558675
FLNC	2	-0.843394	0.557331
PODXL	1	-0.843765	0.557187
CD3EAP	4	-0.843773	0.557185
NCOA6	2	-0.843786	0.557179
TNFRSF13C	3	-0.846589	0.556098
FCHO1	3	-0.847977	0.555563
TYMP	4	-0.852542	0.553808
PPAN-P2RY11	1	-0.85461	0.553015
ZNF395	2	-0.85462	0.553011
PPDPF	4	-0.856148	0.552426
POLR1B	4	-0.857314	0.551979
SLC16A9	2	-0.857675	0.551841
POM121C	10	-0.858676	0.551458
POLR2J2	13	-0.858846	0.551393
ARHGAP17	4	-0.859572	0.551116
DGAT2	4	-0.860635	0.55071
MAP2K5	7	-0.860675	0.550695
ZBTB7A	9	-0.861079	0.550541
PPRC1	2	-0.861097	0.550534
PELI3	3	-0.861976	0.550198
GPR65	1	-0.862941	0.54983
KMT2D	6	-0.863667	0.549554
SH2D4A	6	-0.866672	0.54841
REPIN1	6	-0.870403	0.546994
SEMA3G	2	-0.871141	0.546714
KAZN	6	-0.872293	0.546278
RXRA	6	-0.873031	0.545999
RASD1	4	-0.87566	0.545004
TEF	3	-0.876211	0.544796
ANKLE1	6	-0.876216	0.544794
C20ORF96	2	-0.87687	0.544548
RNF24	6	-0.877335	0.544372
SELPLG	4	-0.87752	0.544302
SLC7A5	2	-0.879208	0.543666
FOXF2	5	-0.879444	0.543577
ICOSLG	7	-0.880684	0.54311
EIF5B	2	-0.88084	0.543051
CCDC86	2	-0.882741	0.542336
NPDC1	3	-0.883749	0.541957
RHBDF2	3	-0.884068	0.541838
CACNB1	3	-0.884603	0.541636
SAMD11	3	-0.885126	0.54144
HCK	4	-0.885354	0.541355
THSD7A	12	-0.885788	0.541192
PTPRE	6	-0.887687	0.54048
HS6ST1	2	-0.889286	0.539881
PDP2	4	-0.890587	0.539395
PLAU	8	-0.892512	0.538675
DKK2	4	-0.896943	0.537024
VDR	6	-0.899451	0.536091
SOX12	2	-0.902898	0.534811
PCBP2	5	-0.903184	0.534705
ANP32B	2	-0.903521	0.534581
SETD1A	3	-0.905343	0.533906
MYADM	1	-0.905758	0.533752
MYPOP	2	-0.906595	0.533443
RCOR2	2	-0.907793	0.533
E2F5	4	-0.910692	0.53193
TGIF2-C20ORF24	2	-0.911375	0.531678
RAB27A	8	-0.914016	0.530706
TFAP2A	5	-0.916657	0.529735
AMPD2	1	-0.917242	0.52952
SCAMP4	3	-0.918806	0.528947
EEPD1	7	-0.919612	0.528651
SEMA4A	6	-0.920926	0.52817
TLE3	4	-0.922427	0.527621
WIZ	4	-0.922559	0.527572
BCL9L	6	-0.92271	0.527517
ZYX	11	-0.923398	0.527266
TNS1	6	-0.925166	0.52662
OAS2	2	-0.928196	0.525515
ANKRD18A	4	-0.928581	0.525375
SLC29A2	4	-0.930317	0.524743
RUNX3	8	-0.930438	0.524699
PHACTR3	7	-0.931839	0.52419
EPHB4	1	-0.937048	0.5223
TMEM86B	2	-0.937438	0.522159
PTAFR	8	-0.937503	0.522136
NFIC	4	-0.939579	0.521385
ZNF618	5	-0.941548	0.520674
SP2	3	-0.942524	0.520322
JADE2	4	-0.943526	0.519961
WDR4	2	-0.95051	0.51745
NR1D2	3	-0.954568	0.515996
BCR	2	-0.956055	0.515464
RIN1	2	-0.964007	0.512631
MTSS1L	2	-0.966088	0.511892
ATXN2L	3	-0.967102	0.511533
ARHGAP23	2	-0.971606	0.509938
NCOR2	17	-0.972372	0.509668
CAMKK1	7	-0.972693	0.509554
DTNBP1	4	-0.975331	0.508623
USP14	9	-0.978115	0.507643
PLPPR2	4	-0.978814	0.507397
NFIX	13	-0.980212	0.506905
NEUROG3	1	-0.981638	0.506405
CCNK	1	-0.981919	0.506306
HEBP1	3	-0.981964	0.50629
PLBD2	1	-0.982162	0.50622
COL8A2	2	-0.984474	0.50541
DOCK6	5	-0.98715	0.504473
SPI1	5	-0.988493	0.504004
HSD11B1	6	-0.992367	0.502652
NACC2	11	-0.994391	0.501948
TGFB2	5	-0.996816	0.501105
SFXN3	2	-0.996833	0.501099
ZBED3	4	-1.00152	0.499474
ARRB1	4	-1.00308	0.498934
TRIM9	8	-1.00508	0.498243
IKZF3	2	-1.00562	0.498055
PTX3	1	-1.00664	0.497703
FOXRED2	6	-1.00994	0.496566
F3	4	-1.0166	0.494279
CDHR1	5	-1.01721	0.494071
NPIPB4	6	-1.01722	0.494068
PDZD7	2	-1.019	0.493459
PLAGL2	3	-1.02013	0.493073
APOBR	4	-1.02575	0.491154
FAM189B	3	-1.02645	0.490917
RAVER1	8	-1.02779	0.490463
HTR7	3	-1.03032	0.4896
WNT10B	5	-1.03125	0.489286
PLD2	3	-1.03507	0.487992
RAB3D	4	-1.03936	0.486542
KCNJ14	1	-1.03974	0.486416
CD44	13	-1.0457	0.484409
DHX33	1	-1.04573	0.4844
KDM6B	2	-1.05077	0.482709
CXORF21	6	-1.05115	0.482582
DOK3	7	-1.05266	0.482078
SLCO4A1	8	-1.06512	0.477931
CSF1R	4	-1.06556	0.477786
TNFSF14	7	-1.06812	0.476941
GATA2	2	-1.06838	0.476854
NKD2	3	-1.07235	0.475544
FBRSL1	2	-1.07275	0.475414
FMNL1	14	-1.07625	0.474261
NOL4L	5	-1.07682	0.474073
HNRNPD	2	-1.08412	0.471679
RNF44	5	-1.08425	0.471638
ADAMTS10	11	-1.09144	0.469294
FOXP4	1	-1.09461	0.468262
ANKRD13B	3	-1.10147	0.466043
SH2D3C	2	-1.10181	0.465932
JUND	10	-1.1045	0.465063
TRIM14	2	-1.10762	0.464058
GGT5	3	-1.1091	0.463582
KCNA3	2	-1.11146	0.462826
MNT	1	-1.1179	0.460764
ONECUT2	6	-1.12409	0.458791
HRH2	7	-1.13302	0.45596
MICAL2	13	-1.14084	0.453495
CCNA1	4	-1.15621	0.448691
TIAF1	4	-1.15704	0.448431
HK2	9	-1.16143	0.44707
ANXA8	6	-1.16424	0.446199
PDE4A	6	-1.17035	0.444315
NPIPB3	5	-1.17146	0.443972
FCER2	9	-1.17368	0.443289
PRRT4	1	-1.19283	0.437443
CTDNEP1	1	-1.19401	0.437086
NRROS	9	-1.19729	0.436093
IQSEC1	5	-1.20228	0.434589
SERINC5	6	-1.20773	0.43295
SAMD10	1	-1.20898	0.432573
ADAMTS14	5	-1.21875	0.429654
IL4I1	10	-1.22047	0.429143
STON1	3	-1.22603	0.427493
ZNF865	5	-1.22888	0.426649
KLF2	6	-1.22922	0.426549
KLF16	4	-1.23429	0.425051
JAG1	3	-1.23626	0.424471
RIN3	11	-1.24301	0.422489
TRERF1	4	-1.24693	0.421343
ERP27	8	-1.25909	0.417807
CA2	1	-1.26754	0.415369
PER1	6	-1.26912	0.414913
AGRN	3	-1.26979	0.414719
SKI	3	-1.27666	0.412751
AXL	6	-1.28482	0.410421
NAT8L	3	-1.29081	0.408721
TERT	4	-1.29828	0.40661
RAB11FIP3	5	-1.29872	0.406487
IL18R1	6	-1.3005	0.405984
ST18	4	-1.3033	0.405197
TTYH2	4	-1.3042	0.404945
HUNK	3	-1.32669	0.398682
DBNDD1	10	-1.33387	0.396702
ATIC	1	-1.33517	0.396346
TBXA2R	7	-1.33659	0.395955
CYP46A1	1	-1.33878	0.395354
RFX8	11	-1.34167	0.394565
NPIPB5	5	-1.34594	0.393399
CMIP	17	-1.35467	0.391025
ASIC1	1	-1.36854	0.387284
SLC16A10	3	-1.37339	0.385984
ZNF296	1	-1.37487	0.385586
CXCR3	3	-1.37801	0.384749
NFATC2	8	-1.37892	0.384505
SHISA7	3	-1.37948	0.384356
BCL11A	12	-1.38943	0.381716
IKZF4	2	-1.39019	0.381514
P2RY2	4	-1.40281	0.378192
ATP2B2	5	-1.40633	0.377271
NR1D1	5	-1.41003	0.376305
ENG	2	-1.41065	0.376141
SPNS2	2	-1.41769	0.37431
FAM65A	1	-1.42968	0.371212
MAST1	1	-1.43026	0.371064
SMPD3	5	-1.44237	0.367962
FGL2	7	-1.44318	0.367755
NHSL2	3	-1.44938	0.36618
FJX1	4	-1.45124	0.365707
CHST13	1	-1.46812	0.361453
GNG2	5	-1.47089	0.360759
SOX18	1	-1.4743	0.359908
CSPG4	6	-1.47658	0.35934
ABCA1	5	-1.48688	0.356783
TCF23	2	-1.49609	0.354512
GATAD2B	8	-1.50101	0.353306
ST3GAL4	2	-1.50239	0.352969
PRAM1	9	-1.51463	0.349985
NOD2	7	-1.51491	0.349918
ZNF385A	10	-1.52585	0.347274
MGLL	6	-1.54328	0.343104
EPHB3	3	-1.54525	0.342636
UNC5B	9	-1.56059	0.339013
NTSR1	6	-1.56542	0.33788
RHOBTB1	2	-1.58523	0.333271
IGSF10	5	-1.63505	0.321959
TIFAB	7	-1.63771	0.321367
FGR	6	-1.65345	0.317878
OR4F17	9	-1.67992	0.312101
SHISA2	1	-1.69432	0.308999
VCAN	3	-1.76138	0.294965
DDN	5	-1.76412	0.294407
MPV17L	12	-1.83598	0.280101
WNT7B	7	-1.84406	0.278536
POU2F2	2	-1.84883	0.277618
CD209	9	-1.86312	0.27488
HTRA3	6	-1.87278	0.273046
KIAA1462	5	-1.88079	0.271535
HTRA1	4	-1.90912	0.266255
HIVEP3	8	-1.97453	0.254454
SLC9C2	7	-2.01862	0.246794
MYO1E	7	-2.04206	0.242817
NPIPB9	5	-2.04732	0.241933
DUSP8	1	-2.09865	0.233477
MT-ND5	16	-2.10888	0.231827
CIITA	4	-2.12323	0.229532
CBFA2T3	3	-2.13815	0.227171
DTX4	5	-2.1403	0.226833
BEGAIN	6	-2.31965	0.200316
CCR2	9	-2.32151	0.200058
ZFHX3	14	-2.37713	0.192492
PROX1	3	-2.39535	0.190077
ALDH1A3	3	-2.42989	0.18558
USP41	3	-2.45833	0.181957
PAK3	2	-2.76869	0.146738
SLX1A	6	-2.7859	0.144997
ADGRF1	4	-2.91148	0.13291
TRPS1	5	-2.91847	0.132267
GLI2	5	-2.92743	0.131448
ANKRD30BL	8	-2.94385	0.129961
PKNOX2	3	-3.06183	0.119756
MPEG1	5	-3.32713	0.0996404
IQSEC3	4	-3.89866	0.0670481
